# Supplementary material for: Preeclamptic placentae release factors that damage neurons: implications for foetal programming of disease
Source: Neuronal Signal. 2018 Oct 12;2(4):NS20180139. doi: 10.1042/NS20180139 (PMC7363326; doi:10.1042/NS20180139)
Supplement: Supplementary Table S1 [file NS-2018-0139_supp.xls]

## Sheet: Predicted targets (unique + ID)
Gene ID	Gene Symbol	miRNA	context++ score
ENSG00000166106	ADAMTS15	hsa-let-7b-5p	-0.2
ENSG00000177596	AL355390.1	hsa-miR-505-3p.2	-0.2
ENSG00000110881	ASIC1	hsa-miR-125b-5p	-0.2
ENSG00000119787	ATL2	hsa-miR-125b-5p	-0.2
ENSG00000058668	ATP2B4	hsa-let-7g-5p	-0.2
ENSG00000129473	BCL2L2	hsa-miR-424-5p	-0.2
ENSG00000104081	BMF	hsa-miR-24-3p	-0.2
ENSG00000182831	C16orf72	hsa-miR-200c-3p	-0.2
ENSG00000140743	CDR2	hsa-miR-200c-3p	-0.2
ENSG00000108669	CYTH1	hsa-miR-200c-3p	-0.2
ENSG00000111266	DUSP16	hsa-let-7b-5p	-0.2
ENSG00000108861	DUSP3	hsa-miR-125b-5p	-0.2
ENSG00000198018	ENTPD7	hsa-miR-424-5p	-0.2
ENSG00000269190	FBXO17	hsa-miR-424-5p	-0.2
ENSG00000135108	FBXO21	hsa-miR-93-5p	-0.2
ENSG00000076716	GPC4	hsa-miR-24-3p	-0.2
ENSG00000143127	ITGA10	hsa-miR-424-5p	-0.2
ENSG00000174010	KLHL15	hsa-miR-24-3p	-0.2
ENSG00000196878	LAMB3	hsa-miR-24-3p	-0.2
ENSG00000171444	MCC	hsa-miR-93-5p	-0.2
ENSG00000181588	MEX3D	hsa-miR-130a-3p	-0.2
ENSG00000134042	MRO	hsa-miR-505-3p.2	-0.2
ENSG00000160796	NBEAL2	hsa-miR-125b-5p	-0.2
ENSG00000188554	NBR1	hsa-miR-200c-3p	-0.2
ENSG00000167566	NCKAP5L	hsa-miR-24-3p	-0.2
ENSG00000114757	PEX5L	hsa-miR-130a-3p	-0.2
ENSG00000154917	RAB6B	hsa-miR-125b-5p	-0.2
ENSG00000116497	S100PBP	hsa-miR-200c-3p	-0.2
ENSG00000143322	ABL2	hsa-miR-424-5p	-0.201
ENSG00000105963	ADAP1	hsa-miR-424-5p	-0.201
ENSG00000158467	AHCYL2	hsa-miR-424-5p	-0.201
ENSG00000181754	AMIGO1	hsa-miR-222-3p	-0.201
ENSG00000101935	AMMECR1	hsa-miR-424-5p	-0.201
ENSG00000166295	ANAPC16	hsa-miR-222-3p	-0.201
ENSG00000171388	APLN	hsa-miR-424-5p	-0.201
ENSG00000169083	AR	hsa-miR-130a-3p	-0.201
ENSG00000182240	BACE2	hsa-miR-196b-5p	-0.201
ENSG00000156983	BRPF1	hsa-miR-125b-5p	-0.201
ENSG00000011114	BTBD7	hsa-miR-93-5p	-0.201
ENSG00000153956	CACNA2D1	hsa-miR-424-5p	-0.201
ENSG00000118971	CCND2	hsa-let-7g-5p	-0.201
ENSG00000135535	CD164	hsa-miR-424-5p	-0.201
ENSG00000066294	CD84	hsa-miR-142-3p.1	-0.201
ENSG00000004897	CDC27	hsa-miR-424-5p	-0.201
ENSG00000134852	CLOCK	hsa-let-7b-5p	-0.201
ENSG00000113163	COL4A3BP	hsa-miR-200c-3p	-0.201
ENSG00000146592	CREB5	hsa-miR-130a-3p	-0.201
ENSG00000151292	CSNK1G3	hsa-miR-200c-3p	-0.201
ENSG00000005100	DHX33	hsa-miR-24-3p	-0.201
ENSG00000164086	DUSP7	hsa-let-7g-5p	-0.201
ENSG00000065361	ERBB3	hsa-miR-130a-3p	-0.201
ENSG00000196159	FAT4	hsa-miR-424-5p	-0.201
ENSG00000140564	FURIN	hsa-miR-93-5p	-0.201
ENSG00000168621	GDNF	hsa-miR-125b-5p	-0.201
ENSG00000131067	GGT7	hsa-miR-125b-5p	-0.201
ENSG00000150625	GPM6A	hsa-miR-222-3p	-0.201
ENSG00000115207	GTF3C2	hsa-miR-505-3p.1	-0.201
ENSG00000114796	KLHL24	hsa-miR-222-3p	-0.201
ENSG00000143815	LBR	hsa-miR-200c-3p	-0.201
ENSG00000162441	LZIC	hsa-let-7b-5p	-0.201
ENSG00000169967	MAP3K2	hsa-miR-93-5p	-0.201
ENSG00000109339	MAPK10	hsa-miR-21-5p	-0.201
ENSG00000061987	MON2	hsa-miR-222-3p	-0.201
ENSG00000186487	MYT1L	hsa-miR-424-5p	-0.201
ENSG00000160877	NACC1	hsa-miR-423-5p	-0.201
ENSG00000049759	NEDD4L	hsa-miR-130a-3p	-0.201
ENSG00000171786	NHLH1	hsa-miR-93-5p	-0.201
ENSG00000166924	NYAP1	hsa-miR-200b-3p	-0.201
ENSG00000180370	PAK2	hsa-miR-424-5p	-0.201
ENSG00000025293	PHF20	hsa-miR-424-5p	-0.201
ENSG00000206527	PTPLB	hsa-miR-142-3p.2	-0.201
ENSG00000111737	RAB35	hsa-miR-424-5p	-0.201
ENSG00000080298	RFX3	hsa-miR-125b-5p	-0.201
ENSG00000075213	SEMA3A	hsa-miR-424-5p	-0.201
ENSG00000155966	AFF2	hsa-let-7g-5p	-0.202
ENSG00000144218	AFF3	hsa-miR-224-5p	-0.202
ENSG00000255737	AGAP2-AS1	hsa-miR-424-5p	-0.202
ENSG00000006125	AP2B1	hsa-miR-424-5p	-0.202
ENSG00000047365	ARAP2	hsa-miR-93-5p	-0.202
ENSG00000186318	BACE1	hsa-miR-424-5p	-0.202
ENSG00000110848	CD69	hsa-miR-424-5p	-0.202
ENSG00000130695	CEP85	hsa-miR-125b-5p	-0.202
ENSG00000144619	CNTN4	hsa-miR-200c-3p	-0.202
ENSG00000135999	EPC2	hsa-miR-224-5p	-0.202
ENSG00000091831	ESR1	hsa-miR-130a-3p	-0.202
ENSG00000006468	ETV1	hsa-miR-142-3p.2	-0.202
ENSG00000132975	GPR12	hsa-miR-222-3p	-0.202
ENSG00000178719	GRINA	hsa-miR-24-3p	-0.202
ENSG00000112273	HDGFL1	hsa-miR-505-3p.1	-0.202
ENSG00000205730	ITPRIPL2	hsa-miR-424-5p	-0.202
ENSG00000162522	KIAA1522	hsa-miR-93-5p	-0.202
ENSG00000137807	KIF23	hsa-miR-224-5p	-0.202
ENSG00000196233	LCOR	hsa-let-7b-5p	-0.202
ENSG00000113594	LIFR	hsa-miR-125b-5p	-0.202
ENSG00000139233	LLPH	hsa-miR-222-3p	-0.202
ENSG00000176454	LPCAT4	hsa-miR-125b-5p	-0.202
ENSG00000108848	LUC7L3	hsa-let-7b-5p	-0.202
ENSG00000198060	MARCH05	hsa-miR-21-5p	-0.202
ENSG00000148187	MRRF	hsa-miR-196b-5p	-0.202
ENSG00000151322	NPAS3	hsa-miR-424-5p	-0.202
ENSG00000104147	OIP5	hsa-miR-424-5p	-0.202
ENSG00000205922	ONECUT3	hsa-let-7g-5p	-0.202
ENSG00000184207	PGP	hsa-miR-125b-5p	-0.202
ENSG00000163389	POGLUT1	hsa-let-7b-5p	-0.202
ENSG00000132359	RAP1GAP2	hsa-miR-142-3p.1	-0.202
ENSG00000117016	RIMS3	hsa-let-7g-5p	-0.202
ENSG00000141622	RNF165	hsa-miR-130a-3p	-0.202
ENSG00000146373	RNF217	hsa-let-7b-5p	-0.202
ENSG00000163602	RYBP	hsa-miR-21-5p	-0.202
ENSG00000126070	AGO3	hsa-let-7b-5p	-0.203
ENSG00000184675	AMER1	hsa-miR-424-5p	-0.203
ENSG00000175224	ATG13	hsa-miR-424-5p	-0.203
ENSG00000114439	BBX	hsa-miR-130a-3p	-0.203
ENSG00000173068	BNC2	hsa-miR-200b-3p	-0.203
ENSG00000165288	BRWD3	hsa-let-7b-5p	-0.203
ENSG00000167971	CASKIN1	hsa-let-7b-5p	-0.203
ENSG00000111799	COL12A1	hsa-miR-424-5p	-0.203
ENSG00000187955	COL14A1	hsa-miR-196b-5p	-0.203
ENSG00000167193	CRK	hsa-miR-151a-3p	-0.203
ENSG00000166847	DCTN5	hsa-miR-424-5p	-0.203
ENSG00000173812	EIF1	hsa-miR-222-3p	-0.203
ENSG00000162374	ELAVL4	hsa-miR-125b-5p	-0.203
ENSG00000044524	EPHA3	hsa-let-7g-5p	-0.203
ENSG00000144567	FAM134A	hsa-miR-505-3p.2	-0.203
ENSG00000158169	FANCC	hsa-miR-24-3p	-0.203
ENSG00000102081	FMR1	hsa-miR-874-3p	-0.203
ENSG00000101003	GINS1	hsa-miR-93-5p	-0.203
ENSG00000116237	ICMT	hsa-miR-93-5p	-0.203
ENSG00000055609	KMT2C	hsa-miR-222-3p	-0.203
ENSG00000186432	KPNA4	hsa-let-7g-5p	-0.203
ENSG00000187109	NAP1L1	hsa-miR-222-3p	-0.203
ENSG00000196865	NHLRC2	hsa-let-7g-5p	-0.203
ENSG00000205927	OLIG2	hsa-miR-505-3p.2	-0.203
ENSG00000138650	PCDH10	hsa-miR-24-3p	-0.203
ENSG00000115896	PLCL1	hsa-miR-200c-3p	-0.203
ENSG00000175175	PPM1E	hsa-miR-424-5p	-0.203
ENSG00000138738	PRDM5	hsa-miR-196b-5p	-0.203
ENSG00000070159	PTPN3	hsa-miR-93-5p	-0.203
ENSG00000146676	PURB	hsa-miR-93-5p	-0.203
ENSG00000139998	RAB15	hsa-miR-409-3p	-0.203
ENSG00000122707	RECK	hsa-miR-200c-3p	-0.203
ENSG00000068615	REEP1	hsa-miR-200b-3p	-0.203
ENSG00000164327	RICTOR	hsa-miR-142-3p.1	-0.203
ENSG00000102104	RS1	hsa-miR-125b-5p	-0.203
ENSG00000001617	SEMA3F	hsa-miR-200c-3p	-0.203
ENSG00000117528	ABCD3	hsa-miR-142-3p.1	-0.204
ENSG00000066739	ATG2B	hsa-miR-93-5p	-0.204
ENSG00000169857	AVEN	hsa-miR-424-5p	-0.204
ENSG00000103507	BCKDK	hsa-miR-874-3p	-0.204
ENSG00000110987	BCL7A	hsa-miR-874-3p	-0.204
ENSG00000145734	BDP1	hsa-miR-200b-3p	-0.204
ENSG00000133935	C14orf1	hsa-miR-424-5p	-0.204
ENSG00000236882	C5orf27	hsa-miR-409-3p	-0.204
ENSG00000126353	CCR7	hsa-miR-21-5p	-0.204
ENSG00000113300	CNOT6	hsa-miR-130a-3p	-0.204
ENSG00000105662	CRTC1	hsa-miR-142-3p.2	-0.204
ENSG00000137770	CTDSPL2	hsa-let-7b-5p	-0.204
ENSG00000147113	CXorf36	hsa-let-7b-5p	-0.204
ENSG00000135720	DYNC1LI2	hsa-miR-130a-3p	-0.204
ENSG00000151491	EPS8	hsa-miR-200b-3p	-0.204
ENSG00000070367	EXOC5	hsa-let-7b-5p	-0.204
ENSG00000112218	GPR63	hsa-miR-93-5p	-0.204
ENSG00000196208	GREB1	hsa-let-7b-5p	-0.204
ENSG00000157542	KCNJ6	hsa-miR-142-3p.1	-0.204
ENSG00000157978	LDLRAP1	hsa-miR-93-5p	-0.204
ENSG00000134569	LRP4	hsa-miR-125b-5p	-0.204
ENSG00000003056	M6PR	hsa-miR-125b-5p	-0.204
ENSG00000151276	MAGI1	hsa-miR-24-3p	-0.204
ENSG00000107968	MAP3K8	hsa-miR-93-5p	-0.204
ENSG00000153944	MSI2	hsa-miR-142-3p.2	-0.204
ENSG00000166579	NDEL1	hsa-miR-130a-3p	-0.204
ENSG00000110048	OSBP	hsa-miR-24-3p	-0.204
ENSG00000110218	PANX1	hsa-miR-224-5p	-0.204
ENSG00000166908	PIP4K2C	hsa-miR-424-5p	-0.204
ENSG00000162407	PPAP2B	hsa-miR-424-5p	-0.204
ENSG00000060749	QSER1	hsa-miR-130a-3p	-0.204
ENSG00000267618	RAD51L3-RFFL	hsa-miR-125b-5p	-0.204
ENSG00000164080	RAD54L2	hsa-miR-125b-5p	-0.204
ENSG00000075391	RASAL2	hsa-miR-125b-5p	-0.204
ENSG00000116514	RNF19B	hsa-miR-423-5p	-0.204
ENSG00000131584	ACAP3	hsa-let-7b-5p	-0.205
ENSG00000198720	ANKRD13B	hsa-miR-424-5p	-0.205
ENSG00000054267	ARID4B	hsa-miR-93-5p	-0.205
ENSG00000165997	ARL5B	hsa-miR-424-5p	-0.205
ENSG00000139044	B4GALNT3	hsa-miR-130a-3p	-0.205
ENSG00000156735	BAG4	hsa-miR-424-5p	-0.205
ENSG00000116922	C1orf109	hsa-miR-125b-5p	-0.205
ENSG00000183117	CSMD1	hsa-miR-130a-3p	-0.205
ENSG00000178662	CSRNP3	hsa-miR-200c-3p	-0.205
ENSG00000105246	EBI3	hsa-miR-424-5p	-0.205
ENSG00000116285	ERRFI1	hsa-miR-200b-3p	-0.205
ENSG00000096060	FKBP5	hsa-miR-423-5p	-0.205
ENSG00000075618	FSCN1	hsa-miR-24-3p	-0.205
ENSG00000105447	GRWD1	hsa-miR-423-5p	-0.205
ENSG00000205726	ITSN1	hsa-let-7b-5p	-0.205
ENSG00000172059	KLF11	hsa-miR-130a-3p	-0.205
ENSG00000185896	LAMP1	hsa-miR-93-5p	-0.205
ENSG00000171517	LPAR3	hsa-miR-24-3p	-0.205
ENSG00000139266	MARCH09	hsa-miR-874-3p	-0.205
ENSG00000174197	MGA	hsa-let-7b-5p	-0.205
ENSG00000150712	MTMR12	hsa-let-7g-5p	-0.205
ENSG00000125967	NECAB3	hsa-miR-874-3p	-0.205
ENSG00000134986	NREP	hsa-miR-200b-3p	-0.205
ENSG00000145623	OSMR	hsa-miR-196b-5p	-0.205
ENSG00000172818	OVOL1	hsa-miR-125b-5p	-0.205
ENSG00000197991	PCDH20	hsa-let-7b-5p	-0.205
ENSG00000174307	PHLDA3	hsa-miR-424-5p	-0.205
ENSG00000130962	PRRG1	hsa-miR-142-3p.1	-0.205
ENSG00000123094	RASSF8	hsa-miR-200c-3p	-0.205
ENSG00000162437	RAVER2	hsa-miR-21-5p	-0.205
ENSG00000142552	RCN3	hsa-miR-125b-5p	-0.205
ENSG00000062725	APPBP2	hsa-let-7b-5p	-0.206
ENSG00000125633	CCDC93	hsa-let-7g-5p	-0.206
ENSG00000135678	CPM	hsa-miR-196b-5p	-0.206
ENSG00000175215	CTDSP2	hsa-miR-196b-5p	-0.206
ENSG00000088538	DOCK3	hsa-miR-130a-3p	-0.206
ENSG00000163946	FAM208A	hsa-miR-222-3p	-0.206
ENSG00000101447	FAM83D	hsa-miR-142-3p.2	-0.206
ENSG00000102531	FNDC3A	hsa-let-7b-5p	-0.206
ENSG00000173698	GPR64	hsa-miR-21-5p	-0.206
ENSG00000051108	HERPUD1	hsa-miR-142-3p.2	-0.206
ENSG00000123411	IKZF4	hsa-miR-222-3p	-0.206
ENSG00000174562	KLK15	hsa-miR-874-3p	-0.206
ENSG00000135525	MAP7	hsa-miR-424-5p	-0.206
ENSG00000164024	METAP1	hsa-miR-142-3p.2	-0.206
ENSG00000157502	MUM1L1	hsa-miR-130a-3p	-0.206
ENSG00000119508	NR4A3	hsa-miR-93-5p	-0.206
ENSG00000173598	NUDT4	hsa-miR-200b-3p	-0.206
ENSG00000093000	NUP50	hsa-miR-424-5p	-0.206
ENSG00000152520	PAN3	hsa-miR-200b-3p	-0.206
ENSG00000182752	PAPPA	hsa-miR-424-5p	-0.206
ENSG00000065243	PKN2	hsa-let-7g-5p	-0.206
ENSG00000187537	POTEM	hsa-miR-196b-5p	-0.206
ENSG00000173281	PPP1R3B	hsa-miR-21-5p	-0.206
ENSG00000113494	PRLR	hsa-let-7b-5p	-0.206
ENSG00000165476	REEP3	hsa-miR-125b-5p	-0.206
ENSG00000092871	RFFL	hsa-miR-21-5p	-0.206
ENSG00000257184	RP1-170O19.20	hsa-miR-505-3p.2	-0.206
ENSG00000132383	RPA1	hsa-miR-151a-3p	-0.206
ENSG00000124145	SDC4	hsa-miR-224-5p	-0.206
ENSG00000113615	SEC24A	hsa-miR-424-5p	-0.206
ENSG00000145819	ARHGAP26	hsa-miR-24-3p	-0.207
ENSG00000184385	C21orf128	hsa-miR-224-5p	-0.207
ENSG00000144354	CDCA7	hsa-miR-93-5p	-0.207
ENSG00000143375	CGN	hsa-miR-125b-5p	-0.207
ENSG00000113742	CPEB4	hsa-let-7b-5p	-0.207
ENSG00000102974	CTCF	hsa-miR-222-3p	-0.207
ENSG00000104059	FAM189A1	hsa-let-7b-5p	-0.207
ENSG00000164970	FAM219A	hsa-miR-200c-3p	-0.207
ENSG00000143756	FBXO28	hsa-miR-382-5p	-0.207
ENSG00000075420	FNDC3B	hsa-let-7g-5p	-0.207
ENSG00000152661	GJA1	hsa-miR-93-5p	-0.207
ENSG00000105856	HBP1	hsa-miR-130a-3p	-0.207
ENSG00000100644	HIF1A	hsa-miR-93-5p	-0.207
ENSG00000147421	HMBOX1	hsa-miR-424-5p	-0.207
ENSG00000144381	HSPD1	hsa-miR-505-3p.1	-0.207
ENSG00000186185	KIF18B	hsa-miR-125b-5p	-0.207
ENSG00000108829	LRRC59	hsa-let-7g-5p	-0.207
ENSG00000145416	MARCH01	hsa-miR-142-3p.1	-0.207
ENSG00000173376	NDNF	hsa-miR-505-3p.1	-0.207
ENSG00000137819	PAQR5	hsa-miR-409-3p	-0.207
ENSG00000222036	POTEG	hsa-miR-196b-5p	-0.207
ENSG00000108179	PPIF	hsa-miR-424-5p	-0.207
ENSG00000214517	PPME1	hsa-miR-125b-5p	-0.207
ENSG00000101445	PPP1R16B	hsa-miR-196b-5p	-0.207
ENSG00000189056	RELN	hsa-miR-424-5p	-0.207
ENSG00000087085	ACHE	hsa-miR-423-5p	-0.208
ENSG00000121057	AKAP1	hsa-miR-125b-5p	-0.208
ENSG00000168876	ANKRD49	hsa-miR-196b-5p	-0.208
ENSG00000085978	ATG16L1	hsa-let-7b-5p	-0.208
ENSG00000130734	ATG4D	hsa-miR-130a-3p	-0.208
ENSG00000017260	ATP2C1	hsa-miR-874-3p	-0.208
ENSG00000132640	BTBD3	hsa-let-7g-5p	-0.208
ENSG00000159388	BTG2	hsa-miR-125b-5p	-0.208
ENSG00000203952	CCDC160	hsa-miR-24-3p	-0.208
ENSG00000155111	CDK19	hsa-miR-125b-5p	-0.208
ENSG00000083799	CYLD	hsa-miR-424-5p	-0.208
ENSG00000104626	ERI1	hsa-miR-200c-3p	-0.208
ENSG00000135842	FAM129A	hsa-miR-93-5p	-0.208
ENSG00000111913	FAM65B	hsa-miR-125b-5p	-0.208
ENSG00000114861	FOXP1	hsa-miR-130a-3p	-0.208
ENSG00000186628	FSD2	hsa-let-7b-5p	-0.208
ENSG00000172728	FUT10	hsa-miR-505-3p.1	-0.208
ENSG00000163820	FYCO1	hsa-miR-142-3p.2	-0.208
ENSG00000010810	FYN	hsa-miR-130a-3p	-0.208
ENSG00000154727	GABPA	hsa-let-7g-5p	-0.208
ENSG00000126603	GLIS2	hsa-miR-200b-3p	-0.208
ENSG00000087460	GNAS	hsa-miR-142-3p.1	-0.208
ENSG00000135677	GNS	hsa-miR-93-5p	-0.208
ENSG00000082701	GSK3B	hsa-miR-24-3p	-0.208
ENSG00000166135	HIF1AN	hsa-miR-125b-5p	-0.208
ENSG00000091436	MLTK	hsa-miR-130a-3p	-0.208
ENSG00000129422	MTUS1	hsa-miR-125b-5p	-0.208
ENSG00000167306	MYO5B	hsa-let-7g-5p	-0.208
ENSG00000167081	PBX3	hsa-miR-222-3p	-0.208
ENSG00000106244	PDAP1	hsa-miR-424-5p	-0.208
ENSG00000242265	PEG10	hsa-miR-196b-5p	-0.208
ENSG00000006576	PHTF2	hsa-miR-93-5p	-0.208
ENSG00000137558	PI15	hsa-miR-21-5p	-0.208
ENSG00000100614	PPM1A	hsa-miR-125b-5p	-0.208
ENSG00000116690	PRG4	hsa-miR-142-3p.2	-0.208
ENSG00000100804	PSMB5	hsa-miR-125b-5p	-0.208
ENSG00000146733	PSPH	hsa-miR-382-5p	-0.208
ENSG00000140983	RHOT2	hsa-miR-125b-5p	-0.208
ENSG00000095539	SEMA4G	hsa-let-7b-5p	-0.208
ENSG00000077522	ACTN2	hsa-miR-505-3p.1	-0.209
ENSG00000172493	AFF1	hsa-miR-130a-3p	-0.209
ENSG00000173744	AGFG1	hsa-miR-130a-3p	-0.209
ENSG00000066427	ATXN3	hsa-miR-125b-5p	-0.209
ENSG00000168646	AXIN2	hsa-miR-222-3p	-0.209
ENSG00000185716	C16orf52	hsa-let-7b-5p	-0.209
ENSG00000174950	CD164L2	hsa-miR-24-3p	-0.209
ENSG00000171365	CLCN5	hsa-miR-142-3p.1	-0.209
ENSG00000070371	CLTCL1	hsa-miR-24-3p	-0.209
ENSG00000100418	DESI1	hsa-miR-424-5p	-0.209
ENSG00000134874	DZIP1	hsa-miR-424-5p	-0.209
ENSG00000154380	ENAH	hsa-miR-130a-3p	-0.209
ENSG00000120616	EPC1	hsa-miR-130a-3p	-0.209
ENSG00000197930	ERO1L	hsa-let-7g-5p	-0.209
ENSG00000168672	FAM84B	hsa-let-7g-5p	-0.209
ENSG00000103241	FOXF1	hsa-miR-93-5p	-0.209
ENSG00000172380	GNG12	hsa-miR-142-3p.2	-0.209
ENSG00000155115	GTF3C6	hsa-miR-382-5p	-0.209
ENSG00000127483	HP1BP3	hsa-miR-93-5p	-0.209
ENSG00000142235	LMTK3	hsa-miR-382-5p	-0.209
ENSG00000173327	MAP3K11	hsa-miR-93-5p	-0.209
ENSG00000105429	MEGF8	hsa-miR-125b-5p	-0.209
ENSG00000163293	NIPAL1	hsa-miR-21-5p	-0.209
ENSG00000185737	NRG3	hsa-miR-125b-5p	-0.209
ENSG00000089723	OTUB2	hsa-let-7b-5p	-0.209
ENSG00000173193	PARP14	hsa-miR-874-3p	-0.209
ENSG00000139946	PELI2	hsa-miR-424-5p	-0.209
ENSG00000101464	PIGU	hsa-miR-196b-5p	-0.209
ENSG00000187980	PLA2G2C	hsa-miR-24-3p	-0.209
ENSG00000125818	PSMF1	hsa-miR-505-3p.1	-0.209
ENSG00000070778	PTPN21	hsa-miR-200c-3p	-0.209
ENSG00000153707	PTPRD	hsa-let-7g-5p	-0.209
ENSG00000157916	RER1	hsa-miR-24-3p	-0.209
ENSG00000031081	ARHGAP31	hsa-miR-93-5p	-0.21
ENSG00000112208	BAG2	hsa-miR-93-5p	-0.21
ENSG00000198668	CALM1	hsa-miR-424-5p	-0.21
ENSG00000110092	CCND1	hsa-miR-93-5p	-0.21
ENSG00000150637	CD226	hsa-miR-93-5p	-0.21
ENSG00000141367	CLTC	hsa-miR-130a-3p	-0.21
ENSG00000214575	CPEB1	hsa-miR-130a-3p	-0.21
ENSG00000164741	DLC1	hsa-let-7b-5p	-0.21
ENSG00000163378	EOGT	hsa-let-7b-5p	-0.21
ENSG00000135333	EPHA7	hsa-miR-93-5p	-0.21
ENSG00000133106	EPSTI1	hsa-miR-505-3p.1	-0.21
ENSG00000139163	ETNK1	hsa-miR-424-5p	-0.21
ENSG00000146267	FAXC	hsa-let-7b-5p	-0.21
ENSG00000171877	FRMD5	hsa-miR-196b-5p	-0.21
ENSG00000141441	GAREM	hsa-miR-424-5p	-0.21
ENSG00000258664	IFRG15	hsa-miR-151a-3p	-0.21
ENSG00000124313	IQSEC2	hsa-miR-93-5p	-0.21
ENSG00000151079	KCNA6	hsa-let-7g-5p	-0.21
ENSG00000103550	KNOP1	hsa-miR-125b-5p	-0.21
ENSG00000114030	KPNA1	hsa-let-7b-5p	-0.21
ENSG00000104660	LEPROTL1	hsa-miR-200c-3p	-0.21
ENSG00000152022	LIX1L	hsa-miR-424-5p	-0.21
ENSG00000172731	LRRC20	hsa-miR-93-5p	-0.21
ENSG00000102158	MAGT1	hsa-miR-142-3p.2	-0.21
ENSG00000173436	MINOS1	hsa-miR-424-5p	-0.21
ENSG00000153823	PID1	hsa-miR-424-5p	-0.21
ENSG00000158615	PPP1R15B	hsa-miR-196b-5p	-0.21
ENSG00000132600	PRMT7	hsa-miR-200b-3p	-0.21
ENSG00000106772	PRUNE2	hsa-miR-130a-3p	-0.21
ENSG00000179950	PUF60	hsa-miR-424-5p	-0.21
ENSG00000163348	PYGO2	hsa-let-7b-5p	-0.21
ENSG00000164754	RAD21	hsa-miR-21-5p	-0.21
ENSG00000131941	RHPN2	hsa-miR-505-3p.1	-0.21
ENSG00000198863	RUNDC1	hsa-miR-93-5p	-0.21
ENSG00000085365	SCAMP1	hsa-miR-200c-3p	-0.21
ENSG00000140873	ADAMTS18	hsa-miR-130a-3p	-0.211
ENSG00000204673	AKT1S1	hsa-miR-142-3p.1	-0.211
ENSG00000105221	AKT2	hsa-let-7g-5p	-0.211
ENSG00000165322	ARHGAP12	hsa-miR-93-5p	-0.211
ENSG00000111875	ASF1A	hsa-miR-93-5p	-0.211
ENSG00000197548	ATG7	hsa-miR-93-5p	-0.211
ENSG00000101152	DNAJC5	hsa-miR-200c-3p	-0.211
ENSG00000107581	EIF3A	hsa-miR-424-5p	-0.211
ENSG00000158417	EIF5B	hsa-miR-93-5p	-0.211
ENSG00000118496	FBXO30	hsa-let-7g-5p	-0.211
ENSG00000177733	HNRNPA0	hsa-miR-222-3p	-0.211
ENSG00000128645	HOXD1	hsa-miR-125b-5p	-0.211
ENSG00000177807	KCNJ10	hsa-miR-93-5p	-0.211
ENSG00000173120	KDM2A	hsa-miR-93-5p	-0.211
ENSG00000154237	LRRK1	hsa-miR-424-5p	-0.211
ENSG00000173114	LRRN3	hsa-miR-424-5p	-0.211
ENSG00000149792	MRPL49	hsa-miR-21-5p	-0.211
ENSG00000161048	NAPEPLD	hsa-miR-424-5p	-0.211
ENSG00000071051	NCK2	hsa-miR-142-3p.2	-0.211
ENSG00000146938	NLGN4X	hsa-miR-200c-3p	-0.211
ENSG00000175352	NRIP3	hsa-miR-93-5p	-0.211
ENSG00000150593	PDCD4	hsa-miR-424-5p	-0.211
ENSG00000105229	PIAS4	hsa-let-7b-5p	-0.211
ENSG00000178385	PLEKHM3	hsa-miR-125b-5p	-0.211
ENSG00000124782	RREB1	hsa-miR-125b-5p	-0.211
ENSG00000164576	SAP30L	hsa-let-7g-5p	-0.211
ENSG00000188322	SBK1	hsa-let-7g-5p	-0.211
ENSG00000154736	ADAMTS5	hsa-miR-424-5p	-0.212
ENSG00000142959	BEST4	hsa-miR-24-3p	-0.212
ENSG00000151067	CACNA1C	hsa-miR-200c-3p	-0.212
ENSG00000112576	CCND3	hsa-miR-130a-3p	-0.212
ENSG00000153046	CDYL	hsa-miR-200c-3p	-0.212
ENSG00000125954	CHURC1-FNTB	hsa-miR-142-3p.2	-0.212
ENSG00000108797	CNTNAP1	hsa-miR-424-5p	-0.212
ENSG00000083520	DIS3	hsa-miR-125b-5p	-0.212
ENSG00000165891	E2F7	hsa-miR-130a-3p	-0.212
ENSG00000110321	EIF4G2	hsa-miR-93-5p	-0.212
ENSG00000109920	FNBP4	hsa-miR-200c-3p	-0.212
ENSG00000114541	FRMD4B	hsa-miR-93-5p	-0.212
ENSG00000163430	FSTL1	hsa-miR-424-5p	-0.212
ENSG00000182963	GJC1	hsa-miR-125b-5p	-0.212
ENSG00000065135	GNAI3	hsa-miR-224-5p	-0.212
ENSG00000108587	GOSR1	hsa-miR-93-5p	-0.212
ENSG00000138867	GUCD1	hsa-miR-24-3p	-0.212
ENSG00000138411	HECW2	hsa-miR-505-3p.1	-0.212
ENSG00000138668	HNRNPD	hsa-miR-200b-3p	-0.212
ENSG00000100593	ISM2	hsa-miR-424-5p	-0.212
ENSG00000144749	LRIG1	hsa-miR-93-5p	-0.212
ENSG00000132031	MATN3	hsa-miR-24-3p	-0.212
ENSG00000141644	MBD1	hsa-miR-424-5p	-0.212
ENSG00000188786	MTF1	hsa-miR-93-5p	-0.212
ENSG00000146232	NFKBIE	hsa-miR-142-3p.2	-0.212
ENSG00000101882	NKAP	hsa-miR-24-3p	-0.212
ENSG00000168256	NKIRAS2	hsa-miR-125b-5p	-0.212
ENSG00000122126	OCRL	hsa-miR-424-5p	-0.212
ENSG00000215021	PHB2	hsa-miR-200c-3p	-0.212
ENSG00000155846	PPARGC1B	hsa-let-7b-5p	-0.212
ENSG00000172733	PURG	hsa-miR-21-5p	-0.212
ENSG00000029725	RABEP1	hsa-miR-93-5p	-0.212
ENSG00000164106	SCRG1	hsa-miR-382-5p	-0.212
ENSG00000123612	ACVR1C	hsa-miR-200c-3p	-0.213
ENSG00000183166	CALN1	hsa-let-7g-5p	-0.213
ENSG00000108091	CCDC6	hsa-miR-142-3p.2	-0.213
ENSG00000108821	COL1A1	hsa-miR-196b-5p	-0.213
ENSG00000137449	CPEB2	hsa-miR-505-3p.1	-0.213
ENSG00000150893	FREM2	hsa-miR-24-3p	-0.213
ENSG00000136574	GATA4	hsa-miR-424-5p	-0.213
ENSG00000107862	GBF1	hsa-miR-93-5p	-0.213
ENSG00000119714	GPR68	hsa-miR-222-3p	-0.213
ENSG00000153187	HNRNPU	hsa-miR-200b-3p	-0.213
ENSG00000105855	ITGB8	hsa-miR-222-3p	-0.213
ENSG00000068796	KIF2A	hsa-let-7b-5p	-0.213
ENSG00000121454	LHX4	hsa-miR-93-5p	-0.213
ENSG00000178573	MAF	hsa-miR-125b-5p	-0.213
ENSG00000143797	MBOAT2	hsa-miR-200c-3p	-0.213
ENSG00000100335	MIEF1	hsa-miR-200c-3p	-0.213
ENSG00000177432	NAP1L5	hsa-miR-222-3p	-0.213
ENSG00000167693	NXN	hsa-miR-505-3p.1	-0.213
ENSG00000087495	PHACTR3	hsa-miR-125b-5p	-0.213
ENSG00000112511	PHF1	hsa-miR-93-5p	-0.213
ENSG00000145632	PLK2	hsa-miR-200b-3p	-0.213
ENSG00000135378	PRRG4	hsa-miR-200c-3p	-0.213
ENSG00000185920	PTCH1	hsa-miR-424-5p	-0.213
ENSG00000088179	PTPN4	hsa-miR-130a-3p	-0.213
ENSG00000206418	RAB12	hsa-miR-142-3p.2	-0.213
ENSG00000119396	RAB14	hsa-miR-130a-3p	-0.213
ENSG00000117676	RPS6KA1	hsa-miR-93-5p	-0.213
ENSG00000101115	SALL4	hsa-miR-424-5p	-0.213
ENSG00000177076	ACER2	hsa-miR-130a-3p	-0.214
ENSG00000006831	ADIPOR2	hsa-miR-200b-3p	-0.214
ENSG00000001629	ANKIB1	hsa-miR-93-5p	-0.214
ENSG00000171885	AQP4	hsa-miR-196b-5p	-0.214
ENSG00000164603	C7orf60	hsa-miR-130a-3p	-0.214
ENSG00000135083	CCNJL	hsa-miR-424-5p	-0.214
ENSG00000133048	CHI3L1	hsa-miR-24-3p	-0.214
ENSG00000111596	CNOT2	hsa-let-7g-5p	-0.214
ENSG00000112280	COL9A1	hsa-let-7g-5p	-0.214
ENSG00000135723	FHOD1	hsa-miR-200c-3p	-0.214
ENSG00000182263	FIGN	hsa-let-7g-5p	-0.214
ENSG00000109158	GABRA4	hsa-miR-24-3p	-0.214
ENSG00000169045	HNRNPH1	hsa-miR-200c-3p	-0.214
ENSG00000168172	HOOK3	hsa-miR-130a-3p	-0.214
ENSG00000166398	KIAA0355	hsa-miR-200c-3p	-0.214
ENSG00000130164	LDLR	hsa-miR-130a-3p	-0.214
ENSG00000175556	LONRF3	hsa-miR-424-5p	-0.214
ENSG00000176909	MAMSTR	hsa-miR-424-5p	-0.214
ENSG00000011566	MAP4K3	hsa-miR-142-3p.2	-0.214
ENSG00000071073	MGAT4A	hsa-miR-24-3p	-0.214
ENSG00000174579	MSL2	hsa-miR-200b-3p	-0.214
ENSG00000134369	NAV1	hsa-miR-424-5p	-0.214
ENSG00000221823	PPP3R1	hsa-miR-222-3p	-0.214
ENSG00000138593	SECISBP2L	hsa-let-7g-5p	-0.214
ENSG00000153993	SEMA3D	hsa-miR-424-5p	-0.214
ENSG00000146776	ATXN7L1	hsa-miR-424-5p	-0.215
ENSG00000123636	BAZ2B	hsa-miR-200c-3p	-0.215
ENSG00000060982	BCAT1	hsa-miR-125b-5p	-0.215
ENSG00000204217	BMPR2	hsa-miR-142-3p.2	-0.215
ENSG00000100916	BRMS1L	hsa-miR-93-5p	-0.215
ENSG00000128595	CALU	hsa-let-7b-5p	-0.215
ENSG00000130176	CNN1	hsa-miR-93-5p	-0.215
ENSG00000183283	DAZAP2	hsa-miR-93-5p	-0.215
ENSG00000139318	DUSP6	hsa-miR-125b-5p	-0.215
ENSG00000063046	EIF4B	hsa-miR-424-5p	-0.215
ENSG00000181274	FRAT2	hsa-miR-222-3p	-0.215
ENSG00000111711	GOLT1B	hsa-miR-130a-3p	-0.215
ENSG00000180998	GPR137C	hsa-miR-93-5p	-0.215
ENSG00000153885	KCTD15	hsa-miR-200c-3p	-0.215
ENSG00000171109	MFN1	hsa-miR-93-5p	-0.215
ENSG00000147065	MSN	hsa-let-7g-5p	-0.215
ENSG00000066855	MTFR1	hsa-miR-200b-3p	-0.215
ENSG00000243678	NME1-NME2	hsa-miR-224-5p	-0.215
ENSG00000147162	OGT	hsa-miR-24-3p	-0.215
ENSG00000149269	PAK1	hsa-let-7b-5p	-0.215
ENSG00000131791	PRKAB2	hsa-let-7b-5p	-0.215
ENSG00000103769	RAB11A	hsa-miR-142-3p.1	-0.215
ENSG00000182872	RBM10	hsa-miR-224-5p	-0.215
ENSG00000168214	RBPJ	hsa-let-7b-5p	-0.215
ENSG00000134318	ROCK2	hsa-miR-130a-3p	-0.215
ENSG00000137872	SEMA6D	hsa-miR-200b-3p	-0.215
ENSG00000165895	ARHGAP42	hsa-miR-222-3p	-0.216
ENSG00000123095	BHLHE41	hsa-miR-93-5p	-0.216
ENSG00000124508	BTN2A2	hsa-miR-125b-5p	-0.216
ENSG00000182985	CADM1	hsa-miR-505-3p.1	-0.216
ENSG00000130559	CAMSAP1	hsa-miR-424-5p	-0.216
ENSG00000167491	GATAD2A	hsa-miR-424-5p	-0.216
ENSG00000185477	GPRIN3	hsa-miR-142-3p.1	-0.216
ENSG00000117114	LPHN2	hsa-miR-424-5p	-0.216
ENSG00000197147	LRRC8B	hsa-miR-125b-5p	-0.216
ENSG00000156928	MALSU1	hsa-miR-424-5p	-0.216
ENSG00000095015	MAP3K1	hsa-miR-125b-5p	-0.216
ENSG00000168175	MAPK1IP1L	hsa-miR-424-5p	-0.216
ENSG00000101746	NOL4	hsa-miR-93-5p	-0.216
ENSG00000122584	NXPH1	hsa-miR-200b-3p	-0.216
ENSG00000120137	PANK3	hsa-miR-93-5p	-0.216
ENSG00000197329	PELI1	hsa-miR-130a-3p	-0.216
ENSG00000111725	PRKAB1	hsa-miR-130a-3p	-0.216
ENSG00000130508	PXDN	hsa-let-7g-5p	-0.216
ENSG00000112531	QKI	hsa-miR-130a-3p	-0.216
ENSG00000118873	RAB3GAP2	hsa-let-7b-5p	-0.216
ENSG00000116191	RALGPS2	hsa-miR-130a-3p	-0.216
ENSG00000091428	RAPGEF4	hsa-miR-93-5p	-0.216
ENSG00000052749	RRP12	hsa-miR-24-3p	-0.216
ENSG00000075826	SEC31B	hsa-let-7b-5p	-0.216
ENSG00000155893	ACPL2	hsa-miR-130a-3p	-0.217
ENSG00000151458	ANKRD50	hsa-miR-125b-5p	-0.217
ENSG00000166233	ARIH1	hsa-miR-200c-3p	-0.217
ENSG00000213465	ARL2	hsa-miR-424-5p	-0.217
ENSG00000151881	C5orf28	hsa-miR-409-3p	-0.217
ENSG00000127022	CANX	hsa-miR-130a-3p	-0.217
ENSG00000183287	CCBE1	hsa-miR-125b-5p	-0.217
ENSG00000159873	CCDC117	hsa-miR-24-3p	-0.217
ENSG00000154429	CCSAP	hsa-let-7b-5p	-0.217
ENSG00000140937	CDH11	hsa-miR-200c-3p	-0.217
ENSG00000163320	CGGBP1	hsa-miR-505-3p.2	-0.217
ENSG00000134326	CMPK2	hsa-miR-130a-3p	-0.217
ENSG00000108582	CPD	hsa-miR-196b-5p	-0.217
ENSG00000198231	DDX42	hsa-miR-224-5p	-0.217
ENSG00000112242	E2F3	hsa-miR-125b-5p	-0.217
ENSG00000134001	EIF2S1	hsa-miR-93-5p	-0.217
ENSG00000163577	EIF5A2	hsa-miR-93-5p	-0.217
ENSG00000146904	EPHA1	hsa-miR-424-5p	-0.217
ENSG00000112851	ERBB2IP	hsa-miR-130a-3p	-0.217
ENSG00000257365	FNTB	hsa-miR-142-3p.2	-0.217
ENSG00000075426	FOSL2	hsa-miR-200b-3p	-0.217
ENSG00000070404	FSTL3	hsa-miR-151a-3p	-0.217
ENSG00000144674	GOLGA4	hsa-let-7b-5p	-0.217
ENSG00000169087	HSPBAP1	hsa-miR-24-3p	-0.217
ENSG00000205339	IPO7	hsa-miR-142-3p.1	-0.217
ENSG00000153814	JAZF1	hsa-miR-93-5p	-0.217
ENSG00000050030	KIAA2022	hsa-let-7b-5p	-0.217
ENSG00000176018	LYSMD3	hsa-miR-200c-3p	-0.217
ENSG00000012174	MBTPS2	hsa-let-7g-5p	-0.217
ENSG00000116604	MEF2D	hsa-let-7b-5p	-0.217
ENSG00000101752	MIB1	hsa-miR-424-5p	-0.217
ENSG00000131507	NDFIP1	hsa-miR-222-3p	-0.217
ENSG00000182636	NDN	hsa-miR-200b-3p	-0.217
ENSG00000162599	NFIA	hsa-miR-21-5p	-0.217
ENSG00000162878	PKDCC	hsa-miR-222-3p	-0.217
ENSG00000023902	PLEKHO1	hsa-let-7b-5p	-0.217
ENSG00000143442	POGZ	hsa-miR-224-5p	-0.217
ENSG00000108352	RAPGEFL1	hsa-miR-93-5p	-0.217
ENSG00000143622	RIT1	hsa-miR-24-3p	-0.217
ENSG00000182010	RTKN2	hsa-miR-505-3p.1	-0.217
ENSG00000268485	AC104841.2	hsa-miR-874-3p	-0.218
ENSG00000181026	AEN	hsa-miR-93-5p	-0.218
ENSG00000166747	AP1G1	hsa-miR-191-5p	-0.218
ENSG00000188848	BEND4	hsa-let-7b-5p	-0.218
ENSG00000157617	C2CD2	hsa-miR-93-5p	-0.218
ENSG00000107443	CCNJ	hsa-miR-200c-3p	-0.218
ENSG00000138767	CNOT6L	hsa-miR-130a-3p	-0.218
ENSG00000187498	COL4A1	hsa-miR-142-3p.2	-0.218
ENSG00000111269	CREBL2	hsa-miR-424-5p	-0.218
ENSG00000170275	CRTAP	hsa-let-7b-5p	-0.218
ENSG00000115226	FNDC4	hsa-miR-130a-3p	-0.218
ENSG00000128573	FOXP2	hsa-let-7g-5p	-0.218
ENSG00000163251	FZD5	hsa-miR-24-3p	-0.218
ENSG00000204228	HSD17B8	hsa-miR-874-3p	-0.218
ENSG00000166090	IL25	hsa-miR-93-5p	-0.218
ENSG00000168556	ING2	hsa-miR-200c-3p	-0.218
ENSG00000127080	IPPK	hsa-miR-125b-5p	-0.218
ENSG00000125347	IRF1	hsa-miR-130a-3p	-0.218
ENSG00000127663	KDM4B	hsa-miR-125b-5p	-0.218
ENSG00000158186	MRAS	hsa-miR-142-3p.2	-0.218
ENSG00000196132	MYT1	hsa-miR-130a-3p	-0.218
ENSG00000119638	NEK9	hsa-let-7b-5p	-0.218
ENSG00000009709	PAX7	hsa-miR-196b-5p	-0.218
ENSG00000134853	PDGFRA	hsa-miR-130a-3p	-0.218
ENSG00000165434	PGM2L1	hsa-let-7g-5p	-0.218
ENSG00000121879	PIK3CA	hsa-miR-200b-3p	-0.218
ENSG00000181690	PLAG1	hsa-miR-93-5p	-0.218
ENSG00000079337	RAPGEF3	hsa-miR-24-3p	-0.218
ENSG00000080546	SESN1	hsa-miR-21-5p	-0.218
ENSG00000158966	CACHD1	hsa-miR-24-3p	-0.219
ENSG00000122786	CALD1	hsa-miR-151a-3p	-0.219
ENSG00000110880	CORO1C	hsa-miR-224-5p	-0.219
ENSG00000127334	DYRK2	hsa-let-7b-5p	-0.219
ENSG00000111145	ELK3	hsa-miR-505-3p.1	-0.219
ENSG00000198718	FAM179B	hsa-miR-130a-3p	-0.219
ENSG00000219438	FAM19A5	hsa-miR-505-3p.2	-0.219
ENSG00000181027	FKRP	hsa-miR-424-5p	-0.219
ENSG00000132589	FLOT2	hsa-miR-125b-5p	-0.219
ENSG00000260230	FRRS1L	hsa-miR-222-3p	-0.219
ENSG00000053108	FSTL4	hsa-let-7g-5p	-0.219
ENSG00000007237	GAS7	hsa-miR-196b-5p	-0.219
ENSG00000198380	GFPT1	hsa-miR-24-3p	-0.219
ENSG00000121964	GTDC1	hsa-miR-93-5p	-0.219
ENSG00000169306	IL1RAPL1	hsa-miR-222-3p	-0.219
ENSG00000136689	IL1RN	hsa-miR-224-5p	-0.219
ENSG00000143772	ITPKB	hsa-miR-130a-3p	-0.219
ENSG00000104369	JPH1	hsa-miR-21-5p	-0.219
ENSG00000150477	KIAA1328	hsa-miR-424-5p	-0.219
ENSG00000025800	KPNA6	hsa-miR-125b-5p	-0.219
ENSG00000188895	MSL1	hsa-miR-93-5p	-0.219
ENSG00000113389	NPR3	hsa-miR-424-5p	-0.219
ENSG00000148200	NR6A1	hsa-miR-196b-5p	-0.219
ENSG00000152782	PANK1	hsa-miR-874-3p	-0.219
ENSG00000203880	PCMTD2	hsa-miR-224-5p	-0.219
ENSG00000161217	PCYT1A	hsa-miR-142-3p.2	-0.219
ENSG00000179094	PER1	hsa-miR-24-3p	-0.219
ENSG00000112419	PHACTR2	hsa-let-7b-5p	-0.219
ENSG00000134686	PHC2	hsa-miR-191-5p	-0.219
ENSG00000077684	PHF17	hsa-miR-142-3p.2	-0.219
ENSG00000103066	PLA2G15	hsa-miR-424-5p	-0.219
ENSG00000116132	PRRX1	hsa-miR-874-3p	-0.219
ENSG00000136828	RALGPS1	hsa-let-7b-5p	-0.219
ENSG00000153201	RANBP2	hsa-miR-222-3p	-0.219
ENSG00000135945	REV1	hsa-miR-222-3p	-0.219
ENSG00000009413	REV3L	hsa-miR-222-3p	-0.219
ENSG00000215397	SCRT2	hsa-miR-200b-3p	-0.219
ENSG00000131016	AKAP12	hsa-miR-424-5p	-0.22
ENSG00000163512	AZI2	hsa-miR-222-3p	-0.22
ENSG00000157181	C1orf27	hsa-miR-409-3p	-0.22
ENSG00000135837	CEP350	hsa-miR-196b-5p	-0.22
ENSG00000111860	CEP85L	hsa-miR-424-5p	-0.22
ENSG00000147202	DIAPH2	hsa-miR-196b-5p	-0.22
ENSG00000100697	DICER1	hsa-miR-125b-5p	-0.22
ENSG00000167280	ENGASE	hsa-miR-423-5p	-0.22
ENSG00000204442	FAM155A	hsa-let-7b-5p	-0.22
ENSG00000139438	FAM222A	hsa-miR-130a-3p	-0.22
ENSG00000134152	KATNBL1	hsa-miR-130a-3p	-0.22
ENSG00000169756	LIMS1	hsa-miR-409-3p	-0.22
ENSG00000205659	LIN52	hsa-miR-93-5p	-0.22
ENSG00000112062	MAPK14	hsa-miR-125b-5p	-0.22
ENSG00000134138	MEIS2	hsa-let-7b-5p	-0.22
ENSG00000144815	NXPE3	hsa-miR-196b-5p	-0.22
ENSG00000004799	PDK4	hsa-miR-424-5p	-0.22
ENSG00000112183	RBM24	hsa-miR-222-3p	-0.22
ENSG00000152700	SAR1B	hsa-miR-130a-3p	-0.22
ENSG00000119231	SENP5	hsa-miR-424-5p	-0.22
ENSG00000139154	AEBP2	hsa-miR-200b-3p	-0.221
ENSG00000134698	AGO4	hsa-let-7b-5p	-0.221
ENSG00000135334	AKIRIN2	hsa-miR-142-3p.1	-0.221
ENSG00000032219	ARID4A	hsa-miR-93-5p	-0.221
ENSG00000077274	CAPN6	hsa-miR-424-5p	-0.221
ENSG00000105971	CAV2	hsa-miR-130a-3p	-0.221
ENSG00000113657	DPYSL3	hsa-let-7g-5p	-0.221
ENSG00000161202	DVL3	hsa-miR-24-3p	-0.221
ENSG00000135960	EDAR	hsa-miR-424-5p	-0.221
ENSG00000254772	EEF1G	hsa-miR-125b-5p	-0.221
ENSG00000147382	FAM58A	hsa-miR-424-5p	-0.221
ENSG00000066468	FGFR2	hsa-miR-125b-5p	-0.221
ENSG00000198855	FICD	hsa-miR-130a-3p	-0.221
ENSG00000141349	G6PC3	hsa-miR-224-5p	-0.221
ENSG00000145864	GABRB2	hsa-miR-21-5p	-0.221
ENSG00000168505	GBX2	hsa-miR-130a-3p	-0.221
ENSG00000198746	GPATCH3	hsa-let-7b-5p	-0.221
ENSG00000125772	GPCPD1	hsa-miR-142-3p.1	-0.221
ENSG00000124493	GRM4	hsa-miR-423-5p	-0.221
ENSG00000149948	HMGA2	hsa-let-7b-5p	-0.221
ENSG00000169991	IFFO2	hsa-miR-24-3p	-0.221
ENSG00000100364	KIAA0930	hsa-let-7b-5p	-0.221
ENSG00000110917	MLEC	hsa-miR-130a-3p	-0.221
ENSG00000132313	MRPL35	hsa-miR-409-3p	-0.221
ENSG00000117640	MTFR1L	hsa-miR-424-5p	-0.221
ENSG00000145911	N4BP3	hsa-miR-423-5p	-0.221
ENSG00000171169	NAIF1	hsa-miR-125b-5p	-0.221
ENSG00000180304	OAZ2	hsa-miR-125b-5p	-0.221
ENSG00000151883	PARP8	hsa-miR-196b-5p	-0.221
ENSG00000117461	PIK3R3	hsa-miR-24-3p	-0.221
ENSG00000118898	PPL	hsa-miR-196b-5p	-0.221
ENSG00000119414	PPP6C	hsa-miR-93-5p	-0.221
ENSG00000123570	RAB9B	hsa-miR-424-5p	-0.221
ENSG00000177181	RIMKLA	hsa-let-7g-5p	-0.221
ENSG00000145919	BOD1	hsa-miR-142-3p.2	-0.222
ENSG00000064666	CNN2	hsa-miR-24-3p	-0.222
ENSG00000181418	DDN	hsa-miR-24-3p	-0.222
ENSG00000164031	DNAJB14	hsa-let-7b-5p	-0.222
ENSG00000143590	EFNA3	hsa-miR-151a-3p	-0.222
ENSG00000145191	EIF2B5	hsa-miR-424-5p	-0.222
ENSG00000100664	EIF5	hsa-miR-142-3p.2	-0.222
ENSG00000153789	FAM92B	hsa-miR-125b-5p	-0.222
ENSG00000104290	FZD3	hsa-miR-93-5p	-0.222
ENSG00000176928	GCNT4	hsa-miR-196b-5p	-0.222
ENSG00000173905	GOLIM4	hsa-miR-200c-3p	-0.222
ENSG00000159217	IGF2BP1	hsa-miR-196b-5p	-0.222
ENSG00000109787	KLF3	hsa-miR-130a-3p	-0.222
ENSG00000135537	LACE1	hsa-miR-93-5p	-0.222
ENSG00000050426	LETMD1	hsa-miR-196b-5p	-0.222
ENSG00000005156	LIG3	hsa-miR-24-3p	-0.222
ENSG00000168702	LRP1B	hsa-miR-424-5p	-0.222
ENSG00000117122	MFAP2	hsa-miR-423-5p	-0.222
ENSG00000100330	MTMR3	hsa-let-7b-5p	-0.222
ENSG00000118513	MYB	hsa-miR-200b-3p	-0.222
ENSG00000184613	NELL2	hsa-miR-21-5p	-0.222
ENSG00000124374	PAIP2B	hsa-miR-21-5p	-0.222
ENSG00000113448	PDE4D	hsa-miR-130a-3p	-0.222
ENSG00000142611	PRDM16	hsa-miR-200c-3p	-0.222
ENSG00000108946	PRKAR1A	hsa-miR-200c-3p	-0.222
ENSG00000117707	PROX1	hsa-miR-24-3p	-0.222
ENSG00000255154	RPP14	hsa-miR-424-5p	-0.222
ENSG00000165029	ABCA1	hsa-miR-130a-3p	-0.223
ENSG00000186063	AIDA	hsa-miR-222-3p	-0.223
ENSG00000146576	C7orf26	hsa-miR-125b-5p	-0.223
ENSG00000104894	CD37	hsa-miR-874-3p	-0.223
ENSG00000157224	CLDN12	hsa-miR-125b-5p	-0.223
ENSG00000196739	COL27A1	hsa-let-7g-5p	-0.223
ENSG00000001561	ENPP4	hsa-miR-130a-3p	-0.223
ENSG00000119979	FAM45A	hsa-miR-93-5p	-0.223
ENSG00000113578	FGF1	hsa-miR-424-5p	-0.223
ENSG00000135414	GDF11	hsa-miR-874-3p	-0.223
ENSG00000114353	GNAI2	hsa-miR-222-3p	-0.223
ENSG00000177374	HIC1	hsa-let-7g-5p	-0.223
ENSG00000124440	HIF3A	hsa-let-7g-5p	-0.223
ENSG00000214753	HNRNPUL2	hsa-miR-125b-5p	-0.223
ENSG00000171105	INSR	hsa-let-7g-5p	-0.223
ENSG00000145012	LPP	hsa-miR-142-3p.1	-0.223
ENSG00000198862	LTN1	hsa-miR-196b-5p	-0.223
ENSG00000144426	NBEAL1	hsa-miR-130a-3p	-0.223
ENSG00000172057	ORMDL3	hsa-miR-200c-3p	-0.223
ENSG00000006712	PAF1	hsa-miR-93-5p	-0.223
ENSG00000102096	PIM2	hsa-miR-505-3p.1	-0.223
ENSG00000152061	RABGAP1L	hsa-miR-142-3p.2	-0.223
ENSG00000084093	REST	hsa-miR-125b-5p	-0.223
ENSG00000177570	SAMD12	hsa-let-7b-5p	-0.223
ENSG00000119042	SATB2	hsa-miR-130a-3p	-0.223
ENSG00000139697	SBNO1	hsa-miR-125b-5p	-0.223
ENSG00000136531	SCN2A	hsa-miR-424-5p	-0.223
ENSG00000156218	ADAMTSL3	hsa-miR-424-5p	-0.224
ENSG00000165566	AMER2	hsa-miR-93-5p	-0.224
ENSG00000107669	ATE1	hsa-miR-93-5p	-0.224
ENSG00000088854	C20orf194	hsa-miR-424-5p	-0.224
ENSG00000170558	CDH2	hsa-miR-222-3p	-0.224
ENSG00000113851	CRBN	hsa-let-7b-5p	-0.224
ENSG00000065809	FAM107B	hsa-miR-125b-5p	-0.224
ENSG00000148343	FAM73B	hsa-miR-130a-3p	-0.224
ENSG00000174804	FZD4	hsa-let-7b-5p	-0.224
ENSG00000107249	GLIS3	hsa-miR-93-5p	-0.224
ENSG00000111727	HCFC2	hsa-miR-200b-3p	-0.224
ENSG00000163349	HIPK1	hsa-miR-222-3p	-0.224
ENSG00000119912	IDE	hsa-miR-151a-3p	-0.224
ENSG00000250588	IQCJ-SCHIP1	hsa-miR-200b-3p	-0.224
ENSG00000176407	KCMF1	hsa-miR-24-3p	-0.224
ENSG00000129911	KLF16	hsa-miR-125b-5p	-0.224
ENSG00000176619	LMNB2	hsa-miR-24-3p	-0.224
ENSG00000163428	LRRC58	hsa-miR-24-3p	-0.224
ENSG00000144893	MED12L	hsa-miR-130a-3p	-0.224
ENSG00000115216	NRBP1	hsa-miR-93-5p	-0.224
ENSG00000115507	OTX1	hsa-miR-196b-5p	-0.224
ENSG00000138814	PPP3CA	hsa-let-7b-5p	-0.224
ENSG00000106246	PTCD1	hsa-miR-505-3p.1	-0.224
ENSG00000149177	PTPRJ	hsa-miR-424-5p	-0.224
ENSG00000109756	RAPGEF2	hsa-miR-200c-3p	-0.224
ENSG00000054967	RELT	hsa-miR-424-5p	-0.224
ENSG00000243978	RGAG1	hsa-let-7g-5p	-0.224
ENSG00000120742	SERP1	hsa-miR-21-5p	-0.224
ENSG00000099942	CRKL	hsa-miR-222-3p	-0.225
ENSG00000198837	DENND4B	hsa-miR-24-3p	-0.225
ENSG00000116138	DNAJC16	hsa-miR-424-5p	-0.225
ENSG00000109381	ELF2	hsa-miR-200b-3p	-0.225
ENSG00000141429	GALNT1	hsa-let-7b-5p	-0.225
ENSG00000117013	KCNQ4	hsa-let-7b-5p	-0.225
ENSG00000174996	KLC2	hsa-miR-24-3p	-0.225
ENSG00000143198	MGST3	hsa-miR-224-5p	-0.225
ENSG00000123342	MMP19	hsa-miR-874-3p	-0.225
ENSG00000198951	NAGA	hsa-miR-24-3p	-0.225
ENSG00000169856	ONECUT1	hsa-let-7b-5p	-0.225
ENSG00000106086	PLEKHA8	hsa-miR-125b-5p	-0.225
ENSG00000160801	PTH1R	hsa-miR-125b-5p	-0.225
ENSG00000167578	RAB4B	hsa-miR-424-5p	-0.225
ENSG00000143365	RORC	hsa-let-7b-5p	-0.225
ENSG00000133812	SBF2	hsa-miR-130a-3p	-0.225
ENSG00000114770	ABCC5	hsa-let-7b-5p	-0.226
ENSG00000130234	ACE2	hsa-miR-200c-3p	-0.226
ENSG00000018510	AGPS	hsa-miR-222-3p	-0.226
ENSG00000198844	ARHGEF15	hsa-let-7b-5p	-0.226
ENSG00000170632	ARMC10	hsa-miR-21-5p	-0.226
ENSG00000170160	CCDC144A	hsa-miR-130a-3p	-0.226
ENSG00000110274	CEP164	hsa-let-7g-5p	-0.226
ENSG00000109572	CLCN3	hsa-miR-424-5p	-0.226
ENSG00000150938	CRIM1	hsa-miR-93-5p	-0.226
ENSG00000036257	CUL3	hsa-miR-130a-3p	-0.226
ENSG00000117505	DR1	hsa-miR-224-5p	-0.226
ENSG00000138018	EPT1	hsa-miR-424-5p	-0.226
ENSG00000077782	FGFR1	hsa-miR-424-5p	-0.226
ENSG00000164849	GPR146	hsa-miR-200c-3p	-0.226
ENSG00000155974	GRIP1	hsa-miR-874-3p	-0.226
ENSG00000164749	HNF4G	hsa-miR-125b-5p	-0.226
ENSG00000140575	IQGAP1	hsa-miR-24-3p	-0.226
ENSG00000101230	ISM1	hsa-miR-93-5p	-0.226
ENSG00000170852	KBTBD2	hsa-miR-424-5p	-0.226
ENSG00000124249	KCNK15	hsa-miR-424-5p	-0.226
ENSG00000156564	LRFN2	hsa-miR-222-3p	-0.226
ENSG00000124615	MOCS1	hsa-miR-142-3p.1	-0.226
ENSG00000038210	PI4K2B	hsa-let-7g-5p	-0.226
ENSG00000105568	PPP2R1A	hsa-miR-424-5p	-0.226
ENSG00000119314	PTBP3	hsa-miR-142-3p.1	-0.226
ENSG00000139687	RB1	hsa-let-7b-5p	-0.226
ENSG00000111961	SASH1	hsa-miR-130a-3p	-0.226
ENSG00000163297	ANTXR2	hsa-miR-125b-5p	-0.227
ENSG00000137727	ARHGAP20	hsa-let-7g-5p	-0.227
ENSG00000155096	AZIN1	hsa-miR-224-5p	-0.227
ENSG00000152242	C18orf25	hsa-miR-222-3p	-0.227
ENSG00000183741	CBX6	hsa-miR-424-5p	-0.227
ENSG00000005194	CIAPIN1	hsa-miR-424-5p	-0.227
ENSG00000130779	CLIP1	hsa-miR-200b-3p	-0.227
ENSG00000134780	DAGLA	hsa-let-7g-5p	-0.227
ENSG00000137094	DNAJB5	hsa-miR-125b-5p	-0.227
ENSG00000159147	DONSON	hsa-miR-409-3p	-0.227
ENSG00000116406	EDEM3	hsa-miR-142-3p.1	-0.227
ENSG00000119718	EIF2B2	hsa-let-7b-5p	-0.227
ENSG00000196482	ESRRG	hsa-miR-125b-5p	-0.227
ENSG00000138439	FAM117B	hsa-miR-93-5p	-0.227
ENSG00000151327	FAM177A1	hsa-miR-142-3p.2	-0.227
ENSG00000108924	HLF	hsa-let-7b-5p	-0.227
ENSG00000105438	KDELR1	hsa-miR-224-5p	-0.227
ENSG00000104643	MTMR9	hsa-miR-130a-3p	-0.227
ENSG00000069275	NUCKS1	hsa-miR-424-5p	-0.227
ENSG00000145730	PAM	hsa-miR-142-3p.2	-0.227
ENSG00000185630	PBX1	hsa-let-7b-5p	-0.227
ENSG00000125851	PCSK2	hsa-miR-200b-3p	-0.227
ENSG00000014138	POLA2	hsa-miR-382-5p	-0.227
ENSG00000004142	POLDIP2	hsa-miR-874-3p	-0.227
ENSG00000115350	POLE4	hsa-miR-424-5p	-0.227
ENSG00000137713	PPP2R1B	hsa-miR-125b-5p	-0.227
ENSG00000121848	RNF115	hsa-miR-505-3p.1	-0.227
ENSG00000196189	SEMA4A	hsa-miR-24-3p	-0.227
ENSG00000023516	AKAP11	hsa-miR-130a-3p	-0.228
ENSG00000104164	BLOC1S6	hsa-miR-196b-5p	-0.228
ENSG00000197183	C20orf112	hsa-miR-424-5p	-0.228
ENSG00000107864	CPEB3	hsa-miR-382-5p	-0.228
ENSG00000110367	DDX6	hsa-miR-130a-3p	-0.228
ENSG00000102780	DGKH	hsa-miR-130a-3p	-0.228
ENSG00000119661	DNAL1	hsa-miR-222-3p	-0.228
ENSG00000173674	EIF1AX	hsa-miR-224-5p	-0.228
ENSG00000185442	FAM174B	hsa-miR-125b-5p	-0.228
ENSG00000123575	FAM199X	hsa-miR-93-5p	-0.228
ENSG00000141404	GNAL	hsa-let-7b-5p	-0.228
ENSG00000166411	IDH3A	hsa-miR-424-5p	-0.228
ENSG00000196123	KIAA0895L	hsa-let-7b-5p	-0.228
ENSG00000198909	MAP3K3	hsa-miR-93-5p	-0.228
ENSG00000175471	MCTP1	hsa-miR-130a-3p	-0.228
ENSG00000123933	MXD4	hsa-miR-200b-3p	-0.228
ENSG00000185697	MYBL1	hsa-miR-130a-3p	-0.228
ENSG00000102024	PLS3	hsa-miR-200c-3p	-0.228
ENSG00000141682	PMAIP1	hsa-miR-142-3p.1	-0.228
ENSG00000142875	PRKACB	hsa-miR-200b-3p	-0.228
ENSG00000059915	PSD	hsa-miR-93-5p	-0.228
ENSG00000084733	RAB10	hsa-miR-424-5p	-0.228
ENSG00000153179	RASSF3	hsa-miR-125b-5p	-0.228
ENSG00000198963	RORB	hsa-miR-125b-5p	-0.228
ENSG00000177189	RPS6KA3	hsa-let-7b-5p	-0.228
ENSG00000107897	ACBD5	hsa-miR-142-3p.1	-0.229
ENSG00000136859	ANGPTL2	hsa-let-7g-5p	-0.229
ENSG00000004848	ARX	hsa-miR-130a-3p	-0.229
ENSG00000102962	CCL22	hsa-miR-21-5p	-0.229
ENSG00000108001	EBF3	hsa-miR-130a-3p	-0.229
ENSG00000164896	FASTK	hsa-miR-93-5p	-0.229
ENSG00000157107	FCHO2	hsa-miR-93-5p	-0.229
ENSG00000139132	FGD4	hsa-miR-21-5p	-0.229
ENSG00000111452	GPR133	hsa-miR-93-5p	-0.229
ENSG00000123700	KCNJ2	hsa-miR-24-3p	-0.229
ENSG00000133703	KRAS	hsa-miR-142-3p.2	-0.229
ENSG00000172954	LCLAT1	hsa-miR-125b-5p	-0.229
ENSG00000078618	NRD1	hsa-miR-130a-3p	-0.229
ENSG00000072682	P4HA2	hsa-let-7b-5p	-0.229
ENSG00000203867	RBM20	hsa-miR-130a-3p	-0.229
ENSG00000115963	RND3	hsa-miR-200c-3p	-0.229
ENSG00000160208	RRP1B	hsa-let-7g-5p	-0.229
ENSG00000116584	ARHGEF2	hsa-miR-142-3p.1	-0.23
ENSG00000189114	BLOC1S3	hsa-miR-24-3p	-0.23
ENSG00000123374	CDK2	hsa-miR-200b-3p	-0.23
ENSG00000164463	CREBRF	hsa-miR-505-3p.1	-0.23
ENSG00000137504	CREBZF	hsa-miR-222-3p	-0.23
ENSG00000196730	DAPK1	hsa-let-7b-5p	-0.23
ENSG00000163412	EIF4E3	hsa-miR-130a-3p	-0.23
ENSG00000105656	ELL	hsa-miR-125b-5p	-0.23
ENSG00000147475	ERLIN2	hsa-miR-424-5p	-0.23
ENSG00000204767	FAM196B	hsa-miR-130a-3p	-0.23
ENSG00000145743	FBXL17	hsa-miR-200b-3p	-0.23
ENSG00000135968	GCC2	hsa-miR-424-5p	-0.23
ENSG00000112964	GHR	hsa-let-7b-5p	-0.23
ENSG00000100221	JOSD1	hsa-miR-93-5p	-0.23
ENSG00000111262	KCNA1	hsa-miR-125b-5p	-0.23
ENSG00000189067	LITAF	hsa-miR-424-5p	-0.23
ENSG00000075413	MARK3	hsa-miR-142-3p.1	-0.23
ENSG00000176658	MYO1D	hsa-miR-93-5p	-0.23
ENSG00000173418	NAA20	hsa-let-7b-5p	-0.23
ENSG00000198435	NRARP	hsa-miR-130a-3p	-0.23
ENSG00000179915	NRXN1	hsa-miR-196b-5p	-0.23
ENSG00000074590	NUAK1	hsa-miR-224-5p	-0.23
ENSG00000118946	PCDH17	hsa-miR-424-5p	-0.23
ENSG00000124181	PLCG1	hsa-miR-200b-3p	-0.23
ENSG00000104866	PPP1R37	hsa-miR-125b-5p	-0.23
ENSG00000122490	PQLC1	hsa-miR-125b-5p	-0.23
ENSG00000137522	RNF121	hsa-miR-125b-5p	-0.23
ENSG00000177098	SCN4B	hsa-miR-424-5p	-0.23
ENSG00000142192	APP	hsa-miR-93-5p	-0.231
ENSG00000268223	ARL14EPL	hsa-miR-200c-3p	-0.231
ENSG00000176788	BASP1	hsa-miR-200b-3p	-0.231
ENSG00000112276	BVES	hsa-miR-93-5p	-0.231
ENSG00000118260	CREB1	hsa-miR-125b-5p	-0.231
ENSG00000109184	DCUN1D4	hsa-miR-424-5p	-0.231
ENSG00000160767	FAM189B	hsa-miR-424-5p	-0.231
ENSG00000119125	GDA	hsa-miR-130a-3p	-0.231
ENSG00000186566	GPATCH8	hsa-miR-130a-3p	-0.231
ENSG00000105968	H2AFV	hsa-miR-505-3p.2	-0.231
ENSG00000118418	HMGN3	hsa-miR-125b-5p	-0.231
ENSG00000134709	HOOK1	hsa-miR-196b-5p	-0.231
ENSG00000017427	IGF1	hsa-miR-222-3p	-0.231
ENSG00000068383	INPP5A	hsa-let-7b-5p	-0.231
ENSG00000164976	KIAA1161	hsa-let-7b-5p	-0.231
ENSG00000102753	KPNA3	hsa-miR-93-5p	-0.231
ENSG00000196782	MAML3	hsa-miR-505-3p.1	-0.231
ENSG00000108984	MAP2K6	hsa-miR-142-3p.1	-0.231
ENSG00000170485	NPAS2	hsa-miR-93-5p	-0.231
ENSG00000121274	PAPD5	hsa-miR-200b-3p	-0.231
ENSG00000031823	RANBP3	hsa-miR-424-5p	-0.231
ENSG00000146083	RNF44	hsa-miR-222-3p	-0.231
ENSG00000148584	A1CF	hsa-miR-424-5p	-0.232
ENSG00000162104	ADCY9	hsa-miR-142-3p.1	-0.232
ENSG00000148926	ADM	hsa-miR-24-3p	-0.232
ENSG00000156709	AIFM1	hsa-miR-424-5p	-0.232
ENSG00000206560	ANKRD28	hsa-let-7g-5p	-0.232
ENSG00000064999	ANKS1A	hsa-miR-424-5p	-0.232
ENSG00000011426	ANLN	hsa-miR-200c-3p	-0.232
ENSG00000163947	ARHGEF3	hsa-miR-93-5p	-0.232
ENSG00000122644	ARL4A	hsa-miR-130a-3p	-0.232
ENSG00000169118	CSNK1G1	hsa-miR-130a-3p	-0.232
ENSG00000116106	EPHA4	hsa-miR-93-5p	-0.232
ENSG00000166225	FRS2	hsa-miR-142-3p.2	-0.232
ENSG00000107164	FUBP3	hsa-miR-142-3p.2	-0.232
ENSG00000123388	HOXC11	hsa-let-7b-5p	-0.232
ENSG00000213626	LBH	hsa-let-7b-5p	-0.232
ENSG00000152601	MBNL1	hsa-miR-130a-3p	-0.232
ENSG00000139428	MMAB	hsa-miR-24-3p	-0.232
ENSG00000144959	NCEH1	hsa-miR-93-5p	-0.232
ENSG00000058804	NDC1	hsa-miR-142-3p.1	-0.232
ENSG00000116833	NR5A2	hsa-miR-200c-3p	-0.232
ENSG00000157168	NRG1	hsa-miR-200c-3p	-0.232
ENSG00000109132	PHOX2B	hsa-miR-224-5p	-0.232
ENSG00000061455	PRDM6	hsa-miR-93-5p	-0.232
ENSG00000137502	RAB30	hsa-miR-424-5p	-0.232
ENSG00000172575	RASGRP1	hsa-miR-196b-5p	-0.232
ENSG00000137075	RNF38	hsa-let-7b-5p	-0.232
ENSG00000185008	ROBO2	hsa-miR-130a-3p	-0.232
ENSG00000179833	SERTAD2	hsa-miR-93-5p	-0.232
ENSG00000143633	C1orf131	hsa-miR-24-3p	-0.233
ENSG00000205020	CCL4L1	hsa-miR-24-3p	-0.233
ENSG00000070831	CDC42	hsa-miR-505-3p.2	-0.233
ENSG00000094804	CDC6	hsa-miR-424-5p	-0.233
ENSG00000070190	DAPP1	hsa-miR-142-3p.2	-0.233
ENSG00000103067	ESRP2	hsa-miR-424-5p	-0.233
ENSG00000197182	FLJ27365	hsa-miR-874-3p	-0.233
ENSG00000163288	GABRB1	hsa-miR-151a-3p	-0.233
ENSG00000148358	GPR107	hsa-miR-125b-5p	-0.233
ENSG00000115677	HDLBP	hsa-let-7g-5p	-0.233
ENSG00000169635	HIC2	hsa-let-7b-5p	-0.233
ENSG00000105991	HOXA1	hsa-let-7g-5p	-0.233
ENSG00000196639	HRH1	hsa-miR-24-3p	-0.233
ENSG00000082482	KCNK2	hsa-miR-222-3p	-0.233
ENSG00000048540	LMO3	hsa-miR-93-5p	-0.233
ENSG00000139625	MAP3K12	hsa-miR-93-5p	-0.233
ENSG00000108256	NUFIP2	hsa-miR-874-3p	-0.233
ENSG00000165194	PCDH19	hsa-let-7b-5p	-0.233
ENSG00000196862	RGPD4	hsa-miR-424-5p	-0.233
ENSG00000176641	RNF152	hsa-miR-424-5p	-0.233
ENSG00000079102	RUNX1T1	hsa-miR-424-5p	-0.233
ENSG00000170989	S1PR1	hsa-miR-93-5p	-0.233
ENSG00000118017	A4GNT	hsa-miR-424-5p	-0.234
ENSG00000107282	APBA1	hsa-miR-24-3p	-0.234
ENSG00000183307	CECR6	hsa-miR-424-5p	-0.234
ENSG00000167670	CHAF1A	hsa-miR-93-5p	-0.234
ENSG00000188215	DCUN1D3	hsa-miR-93-5p	-0.234
ENSG00000188486	H2AFX	hsa-miR-24-3p	-0.234
ENSG00000170961	HAS2	hsa-miR-93-5p	-0.234
ENSG00000136826	KLF4	hsa-miR-200b-3p	-0.234
ENSG00000076321	KLHL20	hsa-miR-93-5p	-0.234
ENSG00000123684	LPGAT1	hsa-miR-93-5p	-0.234
ENSG00000100030	MAPK1	hsa-miR-93-5p	-0.234
ENSG00000101367	MAPRE1	hsa-miR-93-5p	-0.234
ENSG00000125966	MMP24	hsa-miR-93-5p	-0.234
ENSG00000132613	MTSS1L	hsa-miR-200b-3p	-0.234
ENSG00000197111	PCBP2	hsa-miR-24-3p	-0.234
ENSG00000119403	PHF19	hsa-miR-424-5p	-0.234
ENSG00000119318	RAD23B	hsa-miR-93-5p	-0.234
ENSG00000166349	RAG1	hsa-let-7b-5p	-0.234
ENSG00000091009	RBM27	hsa-miR-24-3p	-0.234
ENSG00000171858	RPS21	hsa-miR-505-3p.1	-0.234
ENSG00000204957	AC006486.1	hsa-miR-423-5p	-0.235
ENSG00000068366	ACSL4	hsa-miR-93-5p	-0.235
ENSG00000100077	ADRBK2	hsa-let-7b-5p	-0.235
ENSG00000141376	BCAS3	hsa-miR-874-3p	-0.235
ENSG00000154274	C4orf19	hsa-miR-125b-5p	-0.235
ENSG00000157470	FAM81A	hsa-miR-200c-3p	-0.235
ENSG00000137414	FAM8A1	hsa-miR-200c-3p	-0.235
ENSG00000164379	FOXQ1	hsa-miR-93-5p	-0.235
ENSG00000151474	FRMD4A	hsa-miR-93-5p	-0.235
ENSG00000174951	FUT1	hsa-miR-125b-5p	-0.235
ENSG00000110324	IL10RA	hsa-miR-424-5p	-0.235
ENSG00000114166	KAT2B	hsa-miR-93-5p	-0.235
ENSG00000136504	KAT7	hsa-miR-142-3p.1	-0.235
ENSG00000182541	LIMK2	hsa-let-7b-5p	-0.235
ENSG00000198121	LPAR1	hsa-miR-200c-3p	-0.235
ENSG00000136802	LRRC8A	hsa-miR-191-5p	-0.235
ENSG00000161654	LSM12	hsa-miR-874-3p	-0.235
ENSG00000204406	MBD5	hsa-miR-222-3p	-0.235
ENSG00000165795	NDRG2	hsa-miR-130a-3p	-0.235
ENSG00000171246	NPTX1	hsa-miR-130a-3p	-0.235
ENSG00000162631	NTNG1	hsa-miR-93-5p	-0.235
ENSG00000163002	NUP35	hsa-miR-142-3p.2	-0.235
ENSG00000123728	RAP2C	hsa-miR-130a-3p	-0.235
ENSG00000136653	RASSF5	hsa-miR-424-5p	-0.235
ENSG00000156140	ADAMTS3	hsa-miR-200b-3p	-0.236
ENSG00000126878	AIF1L	hsa-miR-21-5p	-0.236
ENSG00000172339	ALG14	hsa-miR-130a-3p	-0.236
ENSG00000139645	ANKRD52	hsa-miR-222-3p	-0.236
ENSG00000113369	ARRDC3	hsa-miR-130a-3p	-0.236
ENSG00000126775	ATG14	hsa-miR-130a-3p	-0.236
ENSG00000172238	ATOH1	hsa-miR-93-5p	-0.236
ENSG00000087152	ATXN7L3	hsa-miR-423-5p	-0.236
ENSG00000112308	C6orf62	hsa-miR-200b-3p	-0.236
ENSG00000129993	CBFA2T3	hsa-miR-196b-5p	-0.236
ENSG00000090539	CHRD	hsa-miR-196b-5p	-0.236
ENSG00000147408	CSGALNACT1	hsa-miR-93-5p	-0.236
ENSG00000057019	DCBLD2	hsa-miR-130a-3p	-0.236
ENSG00000118985	ELL2	hsa-miR-424-5p	-0.236
ENSG00000165675	ENOX2	hsa-miR-505-3p.1	-0.236
ENSG00000162613	FUBP1	hsa-miR-200b-3p	-0.236
ENSG00000175229	GAL3ST3	hsa-miR-24-3p	-0.236
ENSG00000146535	GNA12	hsa-miR-424-5p	-0.236
ENSG00000213654	GPSM3	hsa-miR-424-5p	-0.236
ENSG00000100351	GRAP2	hsa-miR-200c-3p	-0.236
ENSG00000174498	IGDCC3	hsa-let-7g-5p	-0.236
ENSG00000169047	IRS1	hsa-miR-424-5p	-0.236
ENSG00000145555	MYO10	hsa-miR-130a-3p	-0.236
ENSG00000111859	NEDD9	hsa-miR-125b-5p	-0.236
ENSG00000081154	PCNP	hsa-miR-142-3p.2	-0.236
ENSG00000154001	PPP2R5E	hsa-miR-142-3p.2	-0.236
ENSG00000183808	RBM12B	hsa-miR-200c-3p	-0.236
ENSG00000137710	RDX	hsa-miR-130a-3p	-0.236
ENSG00000248713	RP11-766F14.2	hsa-miR-125b-5p	-0.236
ENSG00000129657	SEC14L1	hsa-let-7b-5p	-0.236
ENSG00000113811	SELK	hsa-miR-200c-3p	-0.236
ENSG00000183044	ABAT	hsa-miR-200c-3p	-0.237
ENSG00000151694	ADAM17	hsa-miR-224-5p	-0.237
ENSG00000154945	ANKRD40	hsa-miR-505-3p.1	-0.237
ENSG00000134982	APC	hsa-miR-125b-5p	-0.237
ENSG00000224470	ATXN1L	hsa-miR-142-3p.1	-0.237
ENSG00000158470	B4GALT5	hsa-miR-130a-3p	-0.237
ENSG00000118276	B4GALT6	hsa-miR-93-5p	-0.237
ENSG00000140320	BAHD1	hsa-miR-93-5p	-0.237
ENSG00000125845	BMP2	hsa-let-7g-5p	-0.237
ENSG00000124762	CDKN1A	hsa-miR-93-5p	-0.237
ENSG00000091527	CDV3	hsa-miR-196b-5p	-0.237
ENSG00000166037	CEP57	hsa-miR-93-5p	-0.237
ENSG00000106034	CPED1	hsa-let-7b-5p	-0.237
ENSG00000019186	CYP24A1	hsa-miR-224-5p	-0.237
ENSG00000174485	DENND4A	hsa-miR-424-5p	-0.237
ENSG00000110042	DTX4	hsa-let-7b-5p	-0.237
ENSG00000106682	EIF4H	hsa-miR-93-5p	-0.237
ENSG00000165417	GTF2A1	hsa-miR-505-3p.2	-0.237
ENSG00000095574	IKZF5	hsa-miR-130a-3p	-0.237
ENSG00000107643	MAPK8	hsa-miR-196b-5p	-0.237
ENSG00000169446	MMGT1	hsa-miR-142-3p.1	-0.237
ENSG00000197535	MYO5A	hsa-miR-424-5p	-0.237
ENSG00000101079	NDRG3	hsa-miR-125b-5p	-0.237
ENSG00000259112	NDUFC2-KCTD14	hsa-miR-196b-5p	-0.237
ENSG00000124171	PARD6B	hsa-miR-200b-3p	-0.237
ENSG00000184486	POU3F2	hsa-miR-874-3p	-0.237
ENSG00000121390	PSPC1	hsa-miR-224-5p	-0.237
ENSG00000111540	RAB5B	hsa-miR-130a-3p	-0.237
ENSG00000153250	RBMS1	hsa-miR-424-5p	-0.237
ENSG00000134758	RNF138	hsa-miR-505-3p.1	-0.237
ENSG00000119711	ALDH6A1	hsa-let-7b-5p	-0.238
ENSG00000114019	AMOTL2	hsa-miR-200c-3p	-0.238
ENSG00000150347	ARID5B	hsa-miR-24-3p	-0.238
ENSG00000151746	BICD1	hsa-miR-424-5p	-0.238
ENSG00000171634	BPTF	hsa-miR-130a-3p	-0.238
ENSG00000117519	CNN3	hsa-miR-200b-3p	-0.238
ENSG00000060718	COL11A1	hsa-let-7b-5p	-0.238
ENSG00000132716	DCAF8	hsa-miR-93-5p	-0.238
ENSG00000184545	DUSP8	hsa-miR-24-3p	-0.238
ENSG00000181333	HEPHL1	hsa-miR-424-5p	-0.238
ENSG00000185760	KCNQ5	hsa-miR-424-5p	-0.238
ENSG00000183783	KCTD8	hsa-miR-424-5p	-0.238
ENSG00000038274	MAT2B	hsa-miR-93-5p	-0.238
ENSG00000066933	MYO9A	hsa-miR-125b-5p	-0.238
ENSG00000107130	NCS1	hsa-miR-424-5p	-0.238
ENSG00000115762	PLEKHB2	hsa-miR-874-3p	-0.238
ENSG00000169410	PTPN9	hsa-miR-21-5p	-0.238
ENSG00000104388	RAB2A	hsa-miR-142-3p.2	-0.238
ENSG00000131263	RLIM	hsa-miR-130a-3p	-0.238
ENSG00000067900	ROCK1	hsa-miR-196b-5p	-0.238
ENSG00000204086	RPA4	hsa-miR-505-3p.1	-0.238
ENSG00000008277	ADAM22	hsa-miR-222-3p	-0.239
ENSG00000171552	BCL2L1	hsa-let-7g-5p	-0.239
ENSG00000141867	BRD4	hsa-miR-125b-5p	-0.239
ENSG00000178074	C2orf69	hsa-miR-93-5p	-0.239
ENSG00000136485	DCAF7	hsa-miR-424-5p	-0.239
ENSG00000158796	DEDD	hsa-miR-93-5p	-0.239
ENSG00000132507	EIF5A	hsa-miR-424-5p	-0.239
ENSG00000139354	GAS2L3	hsa-miR-142-3p.2	-0.239
ENSG00000175066	GK5	hsa-let-7g-5p	-0.239
ENSG00000106070	GRB10	hsa-miR-125b-5p	-0.239
ENSG00000221932	HEPN1	hsa-miR-874-3p	-0.239
ENSG00000124743	KLHL31	hsa-miR-125b-5p	-0.239
ENSG00000149657	LSM14B	hsa-miR-874-3p	-0.239
ENSG00000168092	PAFAH1B2	hsa-miR-142-3p.1	-0.239
ENSG00000060656	PTPRU	hsa-let-7b-5p	-0.239
ENSG00000101098	RIMS4	hsa-miR-423-5p	-0.239
ENSG00000025039	RRAGD	hsa-miR-93-5p	-0.239
ENSG00000187257	RSBN1L	hsa-miR-196b-5p	-0.239
ENSG00000124574	ABCC10	hsa-let-7g-5p	-0.24
ENSG00000267884	AL626787.1	hsa-miR-125b-5p	-0.24
ENSG00000168005	C11orf84	hsa-miR-196b-5p	-0.24
ENSG00000101938	CHRDL1	hsa-miR-200b-3p	-0.24
ENSG00000122705	CLTA	hsa-miR-142-3p.2	-0.24
ENSG00000135373	EHF	hsa-miR-142-3p.2	-0.24
ENSG00000031003	FAM13B	hsa-miR-130a-3p	-0.24
ENSG00000162998	FRZB	hsa-miR-93-5p	-0.24
ENSG00000131482	G6PC	hsa-miR-200c-3p	-0.24
ENSG00000261609	GAN	hsa-miR-196b-5p	-0.24
ENSG00000122566	HNRNPA2B1	hsa-miR-424-5p	-0.24
ENSG00000136141	LRCH1	hsa-miR-93-5p	-0.24
ENSG00000198799	LRIG2	hsa-miR-424-5p	-0.24
ENSG00000204304	PBX2	hsa-let-7g-5p	-0.24
ENSG00000152556	PFKM	hsa-miR-142-3p.2	-0.24
ENSG00000139220	PPFIA2	hsa-miR-130a-3p	-0.24
ENSG00000164099	PRSS12	hsa-miR-424-5p	-0.24
ENSG00000134247	PTGFRN	hsa-miR-24-3p	-0.24
ENSG00000179262	RAD23A	hsa-miR-423-5p	-0.24
ENSG00000138207	RBP4	hsa-miR-24-3p	-0.24
ENSG00000121481	RNF2	hsa-miR-200b-3p	-0.24
ENSG00000011275	RNF216	hsa-miR-130a-3p	-0.24
ENSG00000097007	ABL1	hsa-miR-196b-5p	-0.241
ENSG00000160216	AGPAT3	hsa-miR-424-5p	-0.241
ENSG00000116017	ARID3A	hsa-miR-125b-5p	-0.241
ENSG00000118217	ATF6	hsa-miR-424-5p	-0.241
ENSG00000241852	C8orf58	hsa-miR-424-5p	-0.241
ENSG00000163249	CCNYL1	hsa-miR-200c-3p	-0.241
ENSG00000187118	CMC1	hsa-miR-424-5p	-0.241
ENSG00000119946	CNNM1	hsa-miR-125b-5p	-0.241
ENSG00000067208	EVI5	hsa-miR-200b-3p	-0.241
ENSG00000182944	EWSR1	hsa-miR-409-3p	-0.241
ENSG00000138640	FAM13A	hsa-miR-130a-3p	-0.241
ENSG00000143409	FAM63A	hsa-miR-424-5p	-0.241
ENSG00000217128	FNIP1	hsa-miR-196b-5p	-0.241
ENSG00000141034	GID4	hsa-miR-93-5p	-0.241
ENSG00000156052	GNAQ	hsa-miR-424-5p	-0.241
ENSG00000135116	HRK	hsa-miR-21-5p	-0.241
ENSG00000235750	KIAA0040	hsa-miR-200c-3p	-0.241
ENSG00000087448	KLHL42	hsa-miR-21-5p	-0.241
ENSG00000070018	LRP6	hsa-miR-424-5p	-0.241
ENSG00000127989	MTERF	hsa-miR-222-3p	-0.241
ENSG00000139505	MTMR6	hsa-miR-130a-3p	-0.241
ENSG00000170113	NIPA1	hsa-miR-130a-3p	-0.241
ENSG00000076641	PAG1	hsa-let-7g-5p	-0.241
ENSG00000243232	PCDHAC2	hsa-miR-222-3p	-0.241
ENSG00000184271	POU6F1	hsa-miR-93-5p	-0.241
ENSG00000099246	RAB18	hsa-miR-200c-3p	-0.241
ENSG00000100784	RPS6KA5	hsa-miR-130a-3p	-0.241
ENSG00000107651	SEC23IP	hsa-miR-222-3p	-0.241
ENSG00000143537	ADAM15	hsa-let-7b-5p	-0.242
ENSG00000138316	ADAMTS14	hsa-miR-125b-5p	-0.242
ENSG00000185736	ADARB2	hsa-miR-130a-3p	-0.242
ENSG00000100601	ALKBH1	hsa-let-7b-5p	-0.242
ENSG00000146376	ARHGAP18	hsa-miR-424-5p	-0.242
ENSG00000075673	ATP12A	hsa-miR-505-3p.1	-0.242
ENSG00000198108	CHSY3	hsa-let-7g-5p	-0.242
ENSG00000173153	ESRRA	hsa-miR-874-3p	-0.242
ENSG00000134954	ETS1	hsa-miR-200b-3p	-0.242
ENSG00000164251	F2RL1	hsa-miR-382-5p	-0.242
ENSG00000172782	FADS6	hsa-miR-24-3p	-0.242
ENSG00000077809	GTF2I	hsa-let-7b-5p	-0.242
ENSG00000106004	HOXA5	hsa-miR-224-5p	-0.242
ENSG00000037965	HOXC8	hsa-miR-130a-3p	-0.242
ENSG00000160712	IL6R	hsa-miR-21-5p	-0.242
ENSG00000102781	KATNAL1	hsa-let-7g-5p	-0.242
ENSG00000162989	KCNJ3	hsa-let-7b-5p	-0.242
ENSG00000106003	LFNG	hsa-miR-200b-3p	-0.242
ENSG00000117598	LPPR5	hsa-miR-196b-5p	-0.242
ENSG00000106511	MEOX2	hsa-miR-130a-3p	-0.242
ENSG00000156642	NPTN	hsa-miR-130a-3p	-0.242
ENSG00000128563	PRKRIP1	hsa-miR-24-3p	-0.242
ENSG00000131242	RAB11FIP4	hsa-let-7b-5p	-0.242
ENSG00000124209	RAB22A	hsa-miR-21-5p	-0.242
ENSG00000109113	RAB34	hsa-miR-130a-3p	-0.242
ENSG00000183054	RGPD6	hsa-miR-424-5p	-0.242
ENSG00000083123	BCKDHB	hsa-miR-874-3p	-0.243
ENSG00000204116	CHIC1	hsa-let-7b-5p	-0.243
ENSG00000198561	CTNND1	hsa-miR-142-3p.1	-0.243
ENSG00000182224	CYB5D1	hsa-miR-125b-5p	-0.243
ENSG00000085832	EPS15	hsa-miR-130a-3p	-0.243
ENSG00000172775	FAM192A	hsa-miR-505-3p.1	-0.243
ENSG00000109101	FOXN1	hsa-miR-24-3p	-0.243
ENSG00000136935	GOLGA1	hsa-miR-142-3p.1	-0.243
ENSG00000152413	HOMER1	hsa-miR-130a-3p	-0.243
ENSG00000254726	MEX3A	hsa-let-7g-5p	-0.243
ENSG00000165731	RET	hsa-miR-424-5p	-0.243
ENSG00000075340	ADD2	hsa-miR-24-3p	-0.244
ENSG00000135387	CAPRIN1	hsa-miR-424-5p	-0.244
ENSG00000196776	CD47	hsa-miR-222-3p	-0.244
ENSG00000147457	CHMP7	hsa-miR-24-3p	-0.244
ENSG00000139990	DCAF5	hsa-miR-424-5p	-0.244
ENSG00000170522	ELOVL6	hsa-miR-424-5p	-0.244
ENSG00000183770	FOXL2	hsa-miR-93-5p	-0.244
ENSG00000131233	GJA9	hsa-let-7b-5p	-0.244
ENSG00000132463	GRSF1	hsa-miR-125b-5p	-0.244
ENSG00000142549	IGLON5	hsa-let-7g-5p	-0.244
ENSG00000136636	KCTD3	hsa-miR-142-3p.2	-0.244
ENSG00000147145	LPAR4	hsa-miR-125b-5p	-0.244
ENSG00000140280	LYSMD2	hsa-miR-130a-3p	-0.244
ENSG00000139977	NAA30	hsa-let-7g-5p	-0.244
ENSG00000213281	NRAS	hsa-let-7b-5p	-0.244
ENSG00000073921	PICALM	hsa-miR-142-3p.1	-0.244
ENSG00000197562	RAB40C	hsa-miR-142-3p.1	-0.244
ENSG00000166971	AKTIP	hsa-miR-93-5p	-0.245
ENSG00000184254	ALDH1A3	hsa-miR-125b-5p	-0.245
ENSG00000091879	ANGPT2	hsa-miR-505-3p.1	-0.245
ENSG00000179361	ARID3B	hsa-let-7b-5p	-0.245
ENSG00000187446	CHP1	hsa-miR-424-5p	-0.245
ENSG00000111666	CHPT1	hsa-miR-424-5p	-0.245
ENSG00000197565	COL4A6	hsa-miR-505-3p.1	-0.245
ENSG00000269858	EGLN2	hsa-miR-424-5p	-0.245
ENSG00000006007	GDE1	hsa-miR-505-3p.1	-0.245
ENSG00000152580	IGSF10	hsa-miR-93-5p	-0.245
ENSG00000144711	IQSEC1	hsa-miR-93-5p	-0.245
ENSG00000167378	IRGQ	hsa-let-7b-5p	-0.245
ENSG00000003096	KLHL13	hsa-let-7g-5p	-0.245
ENSG00000139350	NEDD1	hsa-miR-200c-3p	-0.245
ENSG00000064300	NGFR	hsa-miR-423-5p	-0.245
ENSG00000139910	NOVA1	hsa-miR-200b-3p	-0.245
ENSG00000069248	NUP133	hsa-miR-130a-3p	-0.245
ENSG00000111224	PARP11	hsa-miR-125b-5p	-0.245
ENSG00000181827	RFX7	hsa-miR-130a-3p	-0.245
ENSG00000101236	RNF24	hsa-miR-424-5p	-0.245
ENSG00000184761	AC013269.5	hsa-miR-424-5p	-0.246
ENSG00000259171	AL163636.6	hsa-miR-424-5p	-0.246
ENSG00000052850	ALX4	hsa-miR-130a-3p	-0.246
ENSG00000133657	ATP13A3	hsa-miR-125b-5p	-0.246
ENSG00000172318	B3GALT1	hsa-let-7b-5p	-0.246
ENSG00000189227	C15orf61	hsa-miR-424-5p	-0.246
ENSG00000187068	C3orf70	hsa-miR-505-3p.1	-0.246
ENSG00000204439	C6orf47	hsa-miR-142-3p.1	-0.246
ENSG00000198824	CHAMP1	hsa-miR-125b-5p	-0.246
ENSG00000149970	CNKSR2	hsa-miR-874-3p	-0.246
ENSG00000171502	COL24A1	hsa-let-7b-5p	-0.246
ENSG00000204262	COL5A2	hsa-let-7g-5p	-0.246
ENSG00000173681	CXorf23	hsa-miR-125b-5p	-0.246
ENSG00000101412	E2F1	hsa-miR-93-5p	-0.246
ENSG00000165355	FBXO33	hsa-miR-424-5p	-0.246
ENSG00000198750	GATSL2	hsa-miR-24-3p	-0.246
ENSG00000134317	GRHL1	hsa-miR-125b-5p	-0.246
ENSG00000113161	HMGCR	hsa-miR-125b-5p	-0.246
ENSG00000119138	KLF9	hsa-miR-200c-3p	-0.246
ENSG00000071054	MAP4K4	hsa-let-7g-5p	-0.246
ENSG00000099250	NRP1	hsa-miR-130a-3p	-0.246
ENSG00000248383	PCDHAC1	hsa-miR-222-3p	-0.246
ENSG00000171813	PWWP2B	hsa-miR-424-5p	-0.246
ENSG00000091844	RGS17	hsa-miR-222-3p	-0.246
ENSG00000111011	RSRC2	hsa-miR-222-3p	-0.246
ENSG00000008952	SEC62	hsa-miR-222-3p	-0.246
ENSG00000203301	AL590822.1	hsa-miR-24-3p	-0.247
ENSG00000112175	BMP5	hsa-miR-142-3p.2	-0.247
ENSG00000165556	CDX2	hsa-miR-424-5p	-0.247
ENSG00000148842	CNNM2	hsa-miR-125b-5p	-0.247
ENSG00000099958	DERL3	hsa-miR-423-5p	-0.247
ENSG00000171956	FOXB1	hsa-miR-93-5p	-0.247
ENSG00000065970	FOXJ2	hsa-miR-93-5p	-0.247
ENSG00000047932	GOPC	hsa-miR-125b-5p	-0.247
ENSG00000183484	GPR132	hsa-let-7g-5p	-0.247
ENSG00000166073	GPR176	hsa-miR-382-5p	-0.247
ENSG00000143321	HDGF	hsa-miR-424-5p	-0.247
ENSG00000134901	KDELC1	hsa-miR-200b-3p	-0.247
ENSG00000178177	LCORL	hsa-miR-196b-5p	-0.247
ENSG00000198728	LDB1	hsa-let-7g-5p	-0.247
ENSG00000162624	LHX8	hsa-miR-222-3p	-0.247
ENSG00000151623	NR3C2	hsa-miR-130a-3p	-0.247
ENSG00000272325	NUDT3	hsa-miR-200b-3p	-0.247
ENSG00000165312	OTUD1	hsa-miR-93-5p	-0.247
ENSG00000204970	PCDHA1	hsa-miR-222-3p	-0.247
ENSG00000250120	PCDHA10	hsa-miR-222-3p	-0.247
ENSG00000249158	PCDHA11	hsa-miR-222-3p	-0.247
ENSG00000239389	PCDHA13	hsa-miR-222-3p	-0.247
ENSG00000255408	PCDHA3	hsa-miR-222-3p	-0.247
ENSG00000204967	PCDHA4	hsa-miR-222-3p	-0.247
ENSG00000081842	PCDHA6	hsa-miR-222-3p	-0.247
ENSG00000204962	PCDHA8	hsa-miR-222-3p	-0.247
ENSG00000204961	PCDHA9	hsa-miR-222-3p	-0.247
ENSG00000171033	PKIA	hsa-miR-151a-3p	-0.247
ENSG00000176381	PRR18	hsa-let-7g-5p	-0.247
ENSG00000117748	RPA2	hsa-miR-93-5p	-0.247
ENSG00000196876	SCN8A	hsa-miR-424-5p	-0.247
ENSG00000168615	ADAM9	hsa-miR-125b-5p	-0.248
ENSG00000129757	CDKN1C	hsa-miR-24-3p	-0.248
ENSG00000095203	EPB41L4B	hsa-miR-424-5p	-0.248
ENSG00000145863	GABRA6	hsa-let-7b-5p	-0.248
ENSG00000113070	HBEGF	hsa-let-7g-5p	-0.248
ENSG00000100647	KIAA0247	hsa-miR-125b-5p	-0.248
ENSG00000165185	KIAA1958	hsa-let-7b-5p	-0.248
ENSG00000162873	KLHDC8A	hsa-miR-130a-3p	-0.248
ENSG00000128944	KNSTRN	hsa-miR-24-3p	-0.248
ENSG00000107929	LARP4B	hsa-miR-130a-3p	-0.248
ENSG00000102897	LYRM1	hsa-miR-24-3p	-0.248
ENSG00000078403	MLLT10	hsa-let-7g-5p	-0.248
ENSG00000244005	NFS1	hsa-miR-424-5p	-0.248
ENSG00000177463	NR2C2	hsa-miR-874-3p	-0.248
ENSG00000251664	PCDHA12	hsa-miR-222-3p	-0.248
ENSG00000204965	PCDHA5	hsa-miR-222-3p	-0.248
ENSG00000204963	PCDHA7	hsa-miR-222-3p	-0.248
ENSG00000145675	PIK3R1	hsa-miR-424-5p	-0.248
ENSG00000138398	PPIG	hsa-miR-424-5p	-0.248
ENSG00000141084	RANBP10	hsa-miR-200b-3p	-0.248
ENSG00000080839	RBL1	hsa-miR-93-5p	-0.248
ENSG00000143878	RHOB	hsa-miR-21-5p	-0.248
ENSG00000141425	RPRD1A	hsa-miR-130a-3p	-0.248
ENSG00000167100	SAMD14	hsa-miR-125b-5p	-0.248
ENSG00000228835	AC012123.1	hsa-miR-142-3p.1	-0.249
ENSG00000065413	ANKRD44	hsa-miR-125b-5p	-0.249
ENSG00000188042	ARL4C	hsa-miR-93-5p	-0.249
ENSG00000185658	BRWD1	hsa-miR-130a-3p	-0.249
ENSG00000196544	C17orf59	hsa-miR-424-5p	-0.249
ENSG00000074356	C17orf85	hsa-miR-424-5p	-0.249
ENSG00000154222	CC2D1B	hsa-miR-424-5p	-0.249
ENSG00000099954	CECR2	hsa-miR-125b-5p	-0.249
ENSG00000198719	DLL1	hsa-miR-424-5p	-0.249
ENSG00000138675	FGF5	hsa-let-7b-5p	-0.249
ENSG00000204183	GDF5OS	hsa-miR-423-5p	-0.249
ENSG00000145451	GLRA3	hsa-miR-130a-3p	-0.249
ENSG00000104365	IKBKB	hsa-miR-200b-3p	-0.249
ENSG00000164941	INTS8	hsa-miR-130a-3p	-0.249
ENSG00000066583	ISOC1	hsa-miR-424-5p	-0.249
ENSG00000110906	KCTD10	hsa-let-7g-5p	-0.249
ENSG00000179454	KLHL28	hsa-miR-93-5p	-0.249
ENSG00000002834	LASP1	hsa-miR-93-5p	-0.249
ENSG00000163132	MSX1	hsa-miR-21-5p	-0.249
ENSG00000134323	MYCN	hsa-miR-93-5p	-0.249
ENSG00000178403	NEUROG2	hsa-miR-93-5p	-0.249
ENSG00000174238	PITPNA	hsa-miR-93-5p	-0.249
ENSG00000144231	POLR2D	hsa-miR-196b-5p	-0.249
ENSG00000166128	RAB8B	hsa-let-7b-5p	-0.249
ENSG00000257529	RPL36A-HNRNPH2	hsa-miR-505-3p.2	-0.249
ENSG00000111897	SERINC1	hsa-miR-200b-3p	-0.249
ENSG00000114739	ACVR2B	hsa-let-7g-5p	-0.25
ENSG00000153094	BCL2L11	hsa-miR-130a-3p	-0.25
ENSG00000024862	CCDC28A	hsa-miR-424-5p	-0.25
ENSG00000164045	CDC25A	hsa-let-7b-5p	-0.25
ENSG00000165410	CFL2	hsa-miR-142-3p.1	-0.25
ENSG00000121005	CRISPLD1	hsa-miR-130a-3p	-0.25
ENSG00000264364	DYNLL2	hsa-miR-130a-3p	-0.25
ENSG00000221818	EBF2	hsa-miR-24-3p	-0.25
ENSG00000141699	FAM134C	hsa-miR-93-5p	-0.25
ENSG00000138604	GLCE	hsa-miR-424-5p	-0.25
ENSG00000062194	GPBP1	hsa-miR-130a-3p	-0.25
ENSG00000179222	MAGED1	hsa-miR-505-3p.1	-0.25
ENSG00000155130	MARCKS	hsa-miR-222-3p	-0.25
ENSG00000076770	MBNL3	hsa-miR-24-3p	-0.25
ENSG00000187098	MITF	hsa-miR-222-3p	-0.25
ENSG00000143674	MLK4	hsa-miR-424-5p	-0.25
ENSG00000133026	MYH10	hsa-miR-142-3p.1	-0.25
ENSG00000073417	PDE8A	hsa-miR-142-3p.1	-0.25
ENSG00000091622	PITPNM3	hsa-miR-191-5p	-0.25
ENSG00000184863	RBM33	hsa-miR-224-5p	-0.25
ENSG00000212997	AC023632.1	hsa-let-7g-5p	-0.251
ENSG00000164398	ACSL6	hsa-miR-24-3p	-0.251
ENSG00000174469	CNTNAP2	hsa-miR-874-3p	-0.251
ENSG00000142700	DMRTA2	hsa-miR-24-3p	-0.251
ENSG00000128923	FAM63B	hsa-miR-200c-3p	-0.251
ENSG00000077943	ITGA8	hsa-miR-142-3p.1	-0.251
ENSG00000114988	LMAN2L	hsa-miR-424-5p	-0.251
ENSG00000197442	MAP3K5	hsa-miR-200b-3p	-0.251
ENSG00000176771	NCKAP5	hsa-miR-93-5p	-0.251
ENSG00000147862	NFIB	hsa-miR-130a-3p	-0.251
ENSG00000225921	NOL7	hsa-miR-505-3p.1	-0.251
ENSG00000070087	PFN2	hsa-miR-130a-3p	-0.251
ENSG00000165195	PIGA	hsa-miR-130a-3p	-0.251
ENSG00000116095	PLEKHA3	hsa-let-7b-5p	-0.251
ENSG00000131238	PPT1	hsa-miR-505-3p.2	-0.251
ENSG00000086589	RBM22	hsa-miR-21-5p	-0.251
ENSG00000117625	RCOR3	hsa-miR-424-5p	-0.251
ENSG00000256463	SALL3	hsa-miR-130a-3p	-0.251
ENSG00000134343	ANO3	hsa-miR-424-5p	-0.252
ENSG00000050327	ARHGEF5	hsa-miR-24-3p	-0.252
ENSG00000005981	ASB4	hsa-miR-125b-5p	-0.252
ENSG00000182389	CACNB4	hsa-let-7b-5p	-0.252
ENSG00000111530	CAND1	hsa-miR-222-3p	-0.252
ENSG00000110172	CHORDC1	hsa-miR-424-5p	-0.252
ENSG00000115295	CLIP4	hsa-miR-93-5p	-0.252
ENSG00000110925	CSRNP2	hsa-miR-24-3p	-0.252
ENSG00000157540	DYRK1A	hsa-let-7b-5p	-0.252
ENSG00000156804	FBXO32	hsa-miR-505-3p.1	-0.252
ENSG00000171564	FGB	hsa-miR-224-5p	-0.252
ENSG00000205835	GMNC	hsa-miR-130a-3p	-0.252
ENSG00000134352	IL6ST	hsa-miR-142-3p.1	-0.252
ENSG00000183775	KCTD16	hsa-let-7g-5p	-0.252
ENSG00000102349	KLF8	hsa-let-7g-5p	-0.252
ENSG00000076984	MAP2K7	hsa-miR-125b-5p	-0.252
ENSG00000116688	MFN2	hsa-miR-424-5p	-0.252
ENSG00000101057	MYBL2	hsa-miR-423-5p	-0.252
ENSG00000125912	NCLN	hsa-miR-125b-5p	-0.252
ENSG00000090857	PDPR	hsa-miR-424-5p	-0.252
ENSG00000163605	PPP4R2	hsa-miR-200b-3p	-0.252
ENSG00000171862	PTEN	hsa-miR-505-3p.1	-0.252
ENSG00000182732	RGS6	hsa-miR-196b-5p	-0.252
ENSG00000140526	ABHD2	hsa-miR-24-3p	-0.253
ENSG00000248919	ATP5J2-PTCD1	hsa-miR-505-3p.1	-0.253
ENSG00000163362	C1orf106	hsa-miR-24-3p	-0.253
ENSG00000168036	CTNNB1	hsa-miR-142-3p.2	-0.253
ENSG00000173406	DAB1	hsa-let-7b-5p	-0.253
ENSG00000117298	ECE1	hsa-miR-125b-5p	-0.253
ENSG00000125266	EFNB2	hsa-miR-200b-3p	-0.253
ENSG00000072803	FBXW11	hsa-miR-130a-3p	-0.253
ENSG00000187210	GCNT1	hsa-miR-142-3p.2	-0.253
ENSG00000196275	GTF2IRD2	hsa-miR-505-3p.2	-0.253
ENSG00000198160	MIER1	hsa-miR-130a-3p	-0.253
ENSG00000101349	PAK7	hsa-miR-93-5p	-0.253
ENSG00000169851	PCDH7	hsa-miR-200c-3p	-0.253
ENSG00000174840	PDE12	hsa-let-7g-5p	-0.253
ENSG00000164040	PGRMC2	hsa-miR-142-3p.1	-0.253
ENSG00000132819	RBM38	hsa-let-7g-5p	-0.253
ENSG00000142864	SERBP1	hsa-miR-424-5p	-0.253
ENSG00000104728	ARHGEF10	hsa-miR-93-5p	-0.254
ENSG00000166170	BAG5	hsa-miR-424-5p	-0.254
ENSG00000115998	C2orf42	hsa-miR-424-5p	-0.254
ENSG00000153113	CAST	hsa-miR-424-5p	-0.254
ENSG00000205476	CCDC85C	hsa-miR-424-5p	-0.254
ENSG00000175697	GPR156	hsa-miR-196b-5p	-0.254
ENSG00000163376	KBTBD8	hsa-miR-222-3p	-0.254
ENSG00000174697	LEP	hsa-miR-874-3p	-0.254
ENSG00000164654	MIOS	hsa-let-7b-5p	-0.254
ENSG00000135540	NHSL1	hsa-miR-130a-3p	-0.254
ENSG00000073150	PANX2	hsa-let-7b-5p	-0.254
ENSG00000152270	PDE3B	hsa-miR-424-5p	-0.254
ENSG00000108774	RAB5C	hsa-miR-24-3p	-0.254
ENSG00000179051	RCC2	hsa-miR-191-5p	-0.254
ENSG00000151967	SCHIP1	hsa-miR-200b-3p	-0.254
ENSG00000204574	ABCF1	hsa-miR-424-5p	-0.255
ENSG00000130707	ASS1	hsa-miR-224-5p	-0.255
ENSG00000160392	C19orf47	hsa-miR-224-5p	-0.255
ENSG00000094916	CBX5	hsa-miR-424-5p	-0.255
ENSG00000197622	CDC42SE1	hsa-let-7g-5p	-0.255
ENSG00000182578	CSF1R	hsa-miR-24-3p	-0.255
ENSG00000163257	DCAF16	hsa-miR-24-3p	-0.255
ENSG00000108654	DDX5	hsa-miR-93-5p	-0.255
ENSG00000180263	FGD6	hsa-let-7b-5p	-0.255
ENSG00000135862	LAMC1	hsa-miR-200b-3p	-0.255
ENSG00000174106	LEMD3	hsa-miR-21-5p	-0.255
ENSG00000122859	NEUROG3	hsa-miR-93-5p	-0.255
ENSG00000204138	PHACTR4	hsa-miR-424-5p	-0.255
ENSG00000187091	PLCD1	hsa-miR-424-5p	-0.255
ENSG00000136040	PLXNC1	hsa-let-7g-5p	-0.255
ENSG00000005249	PRKAR2B	hsa-miR-200b-3p	-0.255
ENSG00000143106	PSMA5	hsa-miR-424-5p	-0.255
ENSG00000108375	RNF43	hsa-miR-423-5p	-0.255
ENSG00000127870	RNF6	hsa-miR-93-5p	-0.255
ENSG00000177119	ANO6	hsa-miR-93-5p	-0.256
ENSG00000082258	CCNT2	hsa-let-7b-5p	-0.256
ENSG00000138092	CENPO	hsa-miR-93-5p	-0.256
ENSG00000115561	CHMP3	hsa-miR-142-3p.1	-0.256
ENSG00000174871	CNIH2	hsa-miR-424-5p	-0.256
ENSG00000043093	DCUN1D1	hsa-miR-424-5p	-0.256
ENSG00000072849	DERL2	hsa-miR-196b-5p	-0.256
ENSG00000153310	FAM49B	hsa-miR-224-5p	-0.256
ENSG00000140285	FGF7	hsa-miR-424-5p	-0.256
ENSG00000143641	GALNT2	hsa-let-7b-5p	-0.256
ENSG00000158292	GPR153	hsa-miR-125b-5p	-0.256
ENSG00000145681	HAPLN1	hsa-miR-125b-5p	-0.256
ENSG00000136490	LIMD2	hsa-miR-125b-5p	-0.256
ENSG00000154305	MIA3	hsa-miR-24-3p	-0.256
ENSG00000081087	OSTM1	hsa-miR-200b-3p	-0.256
ENSG00000168291	PDHB	hsa-miR-424-5p	-0.256
ENSG00000137193	PIM1	hsa-miR-424-5p	-0.256
ENSG00000077157	PPP1R12B	hsa-miR-125b-5p	-0.256
ENSG00000144642	RBMS3	hsa-miR-505-3p.1	-0.256
ENSG00000204130	RUFY2	hsa-miR-93-5p	-0.256
ENSG00000099194	SCD	hsa-miR-200b-3p	-0.256
ENSG00000168374	ARF4	hsa-miR-142-3p.2	-0.257
ENSG00000196533	C1orf186	hsa-miR-382-5p	-0.257
ENSG00000161544	CYGB	hsa-miR-424-5p	-0.257
ENSG00000070413	DGCR2	hsa-miR-505-3p.1	-0.257
ENSG00000114416	FXR1	hsa-miR-142-3p.2	-0.257
ENSG00000022355	GABRA1	hsa-miR-222-3p	-0.257
ENSG00000152749	GPR180	hsa-miR-224-5p	-0.257
ENSG00000214367	HAUS3	hsa-miR-142-3p.2	-0.257
ENSG00000127946	HIP1	hsa-let-7b-5p	-0.257
ENSG00000115461	IGFBP5	hsa-miR-130a-3p	-0.257
ENSG00000119862	LGALSL	hsa-miR-222-3p	-0.257
ENSG00000068489	PRR11	hsa-miR-424-5p	-0.257
ENSG00000138069	RAB1A	hsa-miR-130a-3p	-0.257
ENSG00000167461	RAB8A	hsa-miR-24-3p	-0.257
ENSG00000071537	SEL1L	hsa-miR-125b-5p	-0.257
ENSG00000126016	AMOT	hsa-let-7b-5p	-0.258
ENSG00000129354	AP1M2	hsa-miR-24-3p	-0.258
ENSG00000157087	ATP2B2	hsa-miR-191-5p	-0.258
ENSG00000110395	CBL	hsa-miR-222-3p	-0.258
ENSG00000253276	CCDC71L	hsa-miR-130a-3p	-0.258
ENSG00000171316	CHD7	hsa-miR-424-5p	-0.258
ENSG00000143845	ETNK2	hsa-let-7g-5p	-0.258
ENSG00000108799	EZH1	hsa-miR-93-5p	-0.258
ENSG00000164930	FZD6	hsa-miR-424-5p	-0.258
ENSG00000145703	IQGAP2	hsa-miR-130a-3p	-0.258
ENSG00000008083	JARID2	hsa-miR-424-5p	-0.258
ENSG00000100433	KCNK10	hsa-miR-130a-3p	-0.258
ENSG00000187164	KIAA1598	hsa-miR-125b-5p	-0.258
ENSG00000153012	LGI2	hsa-miR-125b-5p	-0.258
ENSG00000106852	LHX6	hsa-miR-423-5p	-0.258
ENSG00000011028	MRC2	hsa-miR-24-3p	-0.258
ENSG00000132424	PNISR	hsa-miR-424-5p	-0.258
ENSG00000112245	PTP4A1	hsa-miR-130a-3p	-0.258
ENSG00000165661	QSOX2	hsa-miR-125b-5p	-0.258
ENSG00000249884	RNF103-CHMP3	hsa-miR-142-3p.1	-0.258
ENSG00000103549	RNF40	hsa-miR-24-3p	-0.258
ENSG00000178171	AMER3	hsa-let-7g-5p	-0.259
ENSG00000102189	EEA1	hsa-miR-196b-5p	-0.259
ENSG00000152767	FARP1	hsa-let-7b-5p	-0.259
ENSG00000153936	HS2ST1	hsa-let-7b-5p	-0.259
ENSG00000126803	HSPA2	hsa-miR-382-5p	-0.259
ENSG00000102468	HTR2A	hsa-miR-93-5p	-0.259
ENSG00000136231	IGF2BP3	hsa-miR-196b-5p	-0.259
ENSG00000166532	RIMKLB	hsa-miR-142-3p.1	-0.259
ENSG00000185033	SEMA4B	hsa-miR-125b-5p	-0.259
ENSG00000114790	ARHGEF26	hsa-miR-130a-3p	-0.26
ENSG00000177479	ARIH2	hsa-miR-382-5p	-0.26
ENSG00000253719	ATXN7L3B	hsa-let-7g-5p	-0.26
ENSG00000155508	CNOT8	hsa-miR-21-5p	-0.26
ENSG00000121671	CRY2	hsa-let-7g-5p	-0.26
ENSG00000141551	CSNK1D	hsa-miR-505-3p.1	-0.26
ENSG00000149218	ENDOD1	hsa-miR-130a-3p	-0.26
ENSG00000169122	FAM110B	hsa-miR-196b-5p	-0.26
ENSG00000102786	INTS6	hsa-miR-93-5p	-0.26
ENSG00000113441	LNPEP	hsa-miR-125b-5p	-0.26
ENSG00000075188	NUP37	hsa-miR-424-5p	-0.26
ENSG00000136940	PDCL	hsa-miR-142-3p.2	-0.26
ENSG00000100034	PPM1F	hsa-miR-200c-3p	-0.26
ENSG00000115825	PRKD3	hsa-miR-130a-3p	-0.26
ENSG00000130723	PRRC2B	hsa-miR-142-3p.2	-0.26
ENSG00000107185	RGP1	hsa-miR-424-5p	-0.26
ENSG00000159579	RSPRY1	hsa-miR-200b-3p	-0.26
ENSG00000131269	ABCB7	hsa-miR-130a-3p	-0.261
ENSG00000121989	ACVR2A	hsa-miR-424-5p	-0.261
ENSG00000094880	CDC23	hsa-miR-424-5p	-0.261
ENSG00000263203	CHTF8	hsa-miR-125b-5p	-0.261
ENSG00000197217	ENTPD4	hsa-miR-125b-5p	-0.261
ENSG00000139433	GLTP	hsa-miR-125b-5p	-0.261
ENSG00000182149	IST1	hsa-miR-424-5p	-0.261
ENSG00000115232	ITGA4	hsa-miR-142-3p.2	-0.261
ENSG00000142687	KIAA0319L	hsa-miR-130a-3p	-0.261
ENSG00000187772	LIN28B	hsa-let-7b-5p	-0.261
ENSG00000086015	MAST2	hsa-miR-130a-3p	-0.261
ENSG00000051825	MPHOSPH9	hsa-miR-424-5p	-0.261
ENSG00000100968	NFATC4	hsa-miR-423-5p	-0.261
ENSG00000241878	PISD	hsa-miR-200c-3p	-0.261
ENSG00000177707	PVRL3	hsa-miR-196b-5p	-0.261
ENSG00000164197	RNF180	hsa-miR-130a-3p	-0.261
ENSG00000151835	SACS	hsa-miR-93-5p	-0.261
ENSG00000141433	ADCYAP1	hsa-miR-130a-3p	-0.262
ENSG00000104765	BNIP3L	hsa-miR-93-5p	-0.262
ENSG00000180354	C7orf41	hsa-miR-93-5p	-0.262
ENSG00000155011	DKK2	hsa-miR-222-3p	-0.262
ENSG00000151247	EIF4E	hsa-miR-424-5p	-0.262
ENSG00000109586	GALNT7	hsa-miR-125b-5p	-0.262
ENSG00000173264	GPR137	hsa-let-7g-5p	-0.262
ENSG00000110422	HIPK3	hsa-miR-424-5p	-0.262
ENSG00000121774	KHDRBS1	hsa-miR-200c-3p	-0.262
ENSG00000134444	KIAA1468	hsa-miR-130a-3p	-0.262
ENSG00000183762	KREMEN1	hsa-let-7g-5p	-0.262
ENSG00000107789	MINPP1	hsa-miR-224-5p	-0.262
ENSG00000132603	NIP7	hsa-miR-200c-3p	-0.262
ENSG00000091129	NRCAM	hsa-miR-874-3p	-0.262
ENSG00000105063	PPP6R1	hsa-miR-130a-3p	-0.262
ENSG00000220032	RP11-17M16.1	hsa-miR-125b-5p	-0.262
ENSG00000268146	AL590483.1	hsa-miR-505-3p.1	-0.263
ENSG00000067955	CBFB	hsa-miR-125b-5p	-0.263
ENSG00000160050	CCDC28B	hsa-miR-224-5p	-0.263
ENSG00000103653	CSK	hsa-miR-24-3p	-0.263
ENSG00000108963	DPH1	hsa-let-7b-5p	-0.263
ENSG00000138081	FBXO11	hsa-miR-21-5p	-0.263
ENSG00000163285	GABRG1	hsa-miR-505-3p.1	-0.263
ENSG00000092148	HECTD1	hsa-miR-130a-3p	-0.263
ENSG00000165338	HECTD2	hsa-let-7b-5p	-0.263
ENSG00000162783	IER5	hsa-miR-505-3p.1	-0.263
ENSG00000103742	IGDCC4	hsa-let-7g-5p	-0.263
ENSG00000156486	KCNS2	hsa-miR-142-3p.1	-0.263
ENSG00000168300	PCMTD1	hsa-miR-200b-3p	-0.263
ENSG00000101856	PGRMC1	hsa-let-7b-5p	-0.263
ENSG00000135069	PSAT1	hsa-miR-200b-3p	-0.263
ENSG00000156675	RAB11FIP1	hsa-miR-142-3p.2	-0.263
ENSG00000141150	RASL10B	hsa-let-7b-5p	-0.263
ENSG00000165188	RNF183	hsa-miR-424-5p	-0.263
ENSG00000020577	SAMD4A	hsa-miR-424-5p	-0.263
ENSG00000154122	ANKH	hsa-miR-200b-3p	-0.264
ENSG00000188428	BLOC1S5	hsa-let-7g-5p	-0.264
ENSG00000124557	BTN1A1	hsa-miR-424-5p	-0.264
ENSG00000162642	C1orf52	hsa-miR-224-5p	-0.264
ENSG00000087502	ERGIC2	hsa-miR-196b-5p	-0.264
ENSG00000159784	FAM131B	hsa-miR-125b-5p	-0.264
ENSG00000151553	FAM160B1	hsa-miR-424-5p	-0.264
ENSG00000110756	HPS5	hsa-miR-93-5p	-0.264
ENSG00000136099	PCDH8	hsa-miR-200b-3p	-0.264
ENSG00000172476	RAB40A	hsa-miR-424-5p	-0.264
ENSG00000153253	SCN3A	hsa-miR-424-5p	-0.264
ENSG00000168385	SEPT02	hsa-miR-93-5p	-0.264
ENSG00000180318	ALX1	hsa-miR-21-5p	-0.265
ENSG00000138639	ARHGAP24	hsa-miR-130a-3p	-0.265
ENSG00000162980	ARL5A	hsa-let-7b-5p	-0.265
ENSG00000070961	ATP2B1	hsa-miR-142-3p.2	-0.265
ENSG00000124788	ATXN1	hsa-miR-222-3p	-0.265
ENSG00000175573	C11orf68	hsa-miR-424-5p	-0.265
ENSG00000130829	DUSP9	hsa-let-7b-5p	-0.265
ENSG00000066135	KDM4A	hsa-miR-874-3p	-0.265
ENSG00000005102	MEOX1	hsa-miR-24-3p	-0.265
ENSG00000120162	MOB3B	hsa-miR-424-5p	-0.265
ENSG00000073969	NSF	hsa-miR-142-3p.1	-0.265
ENSG00000108405	P2RX1	hsa-let-7b-5p	-0.265
ENSG00000177614	PGBD5	hsa-miR-93-5p	-0.265
ENSG00000167281	RBFOX3	hsa-miR-874-3p	-0.265
ENSG00000145860	RNF145	hsa-miR-130a-3p	-0.265
ENSG00000168438	CDC40	hsa-miR-93-5p	-0.266
ENSG00000066322	ELOVL1	hsa-miR-125b-5p	-0.266
ENSG00000054965	FAM168A	hsa-miR-423-5p	-0.266
ENSG00000139146	FAM60A	hsa-miR-93-5p	-0.266
ENSG00000129636	ITFG1	hsa-miR-93-5p	-0.266
ENSG00000204103	MAFB	hsa-miR-130a-3p	-0.266
ENSG00000109705	NKX3-2	hsa-miR-93-5p	-0.266
ENSG00000110958	PTGES3	hsa-miR-130a-3p	-0.266
ENSG00000104312	RIPK2	hsa-miR-200b-3p	-0.266
ENSG00000182568	SATB1	hsa-miR-21-5p	-0.266
ENSG00000164144	ARFIP1	hsa-miR-130a-3p	-0.267
ENSG00000165240	ATP7A	hsa-miR-424-5p	-0.267
ENSG00000143032	BARHL2	hsa-miR-130a-3p	-0.267
ENSG00000168887	C2orf68	hsa-miR-200b-3p	-0.267
ENSG00000143420	ENSA	hsa-miR-200c-3p	-0.267
ENSG00000175595	ERCC4	hsa-let-7b-5p	-0.267
ENSG00000153487	ING1	hsa-miR-130a-3p	-0.267
ENSG00000135272	MDFIC	hsa-miR-130a-3p	-0.267
ENSG00000175087	PDIK1L	hsa-miR-424-5p	-0.267
ENSG00000106536	POU6F2	hsa-let-7g-5p	-0.267
ENSG00000155876	RRAGA	hsa-miR-424-5p	-0.267
ENSG00000169239	CA5B	hsa-miR-142-3p.1	-0.268
ENSG00000198791	CNOT7	hsa-miR-200b-3p	-0.268
ENSG00000092345	DAZL	hsa-miR-505-3p.2	-0.268
ENSG00000135486	HNRNPA1	hsa-miR-424-5p	-0.268
ENSG00000120992	LYPLA1	hsa-miR-224-5p	-0.268
ENSG00000185787	MORF4L1	hsa-miR-93-5p	-0.268
ENSG00000163719	MTMR14	hsa-miR-24-3p	-0.268
ENSG00000087095	NLK	hsa-let-7b-5p	-0.268
ENSG00000166321	NUDT13	hsa-miR-874-3p	-0.268
ENSG00000105851	PIK3CG	hsa-miR-142-3p.1	-0.268
ENSG00000072062	PRKACA	hsa-miR-423-5p	-0.268
ENSG00000135439	AGAP2	hsa-miR-423-5p	-0.269
ENSG00000102606	ARHGEF7	hsa-let-7b-5p	-0.269
ENSG00000095564	BTAF1	hsa-miR-130a-3p	-0.269
ENSG00000171984	C20orf196	hsa-miR-423-5p	-0.269
ENSG00000143702	CEP170	hsa-miR-130a-3p	-0.269
ENSG00000160917	CPSF4	hsa-let-7g-5p	-0.269
ENSG00000163599	CTLA4	hsa-miR-142-3p.2	-0.269
ENSG00000092964	DPYSL2	hsa-miR-93-5p	-0.269
ENSG00000169710	FASN	hsa-miR-424-5p	-0.269
ENSG00000140443	IGF1R	hsa-miR-424-5p	-0.269
ENSG00000259207	ITGB3	hsa-let-7b-5p	-0.269
ENSG00000129159	KCNC1	hsa-let-7b-5p	-0.269
ENSG00000155090	KLF10	hsa-miR-93-5p	-0.269
ENSG00000227268	KLLN	hsa-miR-224-5p	-0.269
ENSG00000109270	LAMTOR3	hsa-miR-151a-3p	-0.269
ENSG00000119950	MXI1	hsa-miR-505-3p.2	-0.269
ENSG00000112941	PAPD7	hsa-miR-142-3p.1	-0.269
ENSG00000057657	PRDM1	hsa-let-7g-5p	-0.269
ENSG00000134222	PSRC1	hsa-miR-21-5p	-0.269
ENSG00000162521	RBBP4	hsa-miR-24-3p	-0.269
ENSG00000138758	SEPT11	hsa-miR-424-5p	-0.269
ENSG00000236699	ARHGEF38	hsa-miR-196b-5p	-0.27
ENSG00000156966	B3GNT7	hsa-let-7g-5p	-0.27
ENSG00000204128	C2orf72	hsa-miR-505-3p.1	-0.27
ENSG00000122756	CNTFR	hsa-miR-21-5p	-0.27
ENSG00000040531	CTNS	hsa-let-7b-5p	-0.27
ENSG00000071967	CYBRD1	hsa-miR-93-5p	-0.27
ENSG00000132294	EFR3A	hsa-miR-130a-3p	-0.27
ENSG00000130054	FAM155B	hsa-miR-130a-3p	-0.27
ENSG00000163041	H3F3A	hsa-miR-222-3p	-0.27
ENSG00000173706	HEG1	hsa-miR-24-3p	-0.27
ENSG00000182132	KCNIP1	hsa-miR-24-3p	-0.27
ENSG00000112232	KHDRBS2	hsa-miR-222-3p	-0.27
ENSG00000138131	LOXL4	hsa-let-7b-5p	-0.27
ENSG00000136536	MARCH07	hsa-miR-196b-5p	-0.27
ENSG00000089693	MLF2	hsa-miR-125b-5p	-0.27
ENSG00000158042	MRPL17	hsa-miR-125b-5p	-0.27
ENSG00000104177	MYEF2	hsa-miR-222-3p	-0.27
ENSG00000115170	ACVR1	hsa-miR-130a-3p	-0.271
ENSG00000142453	CARM1	hsa-miR-424-5p	-0.271
ENSG00000141582	CBX4	hsa-miR-21-5p	-0.271
ENSG00000144655	CSRNP1	hsa-miR-125b-5p	-0.271
ENSG00000148719	DNAJB12	hsa-miR-24-3p	-0.271
ENSG00000128590	DNAJB9	hsa-let-7b-5p	-0.271
ENSG00000135392	DNAJC14	hsa-miR-125b-5p	-0.271
ENSG00000165606	DRGX	hsa-miR-191-5p	-0.271
ENSG00000185055	EFCAB10	hsa-miR-424-5p	-0.271
ENSG00000102034	ELF4	hsa-miR-196b-5p	-0.271
ENSG00000118402	ELOVL4	hsa-miR-125b-5p	-0.271
ENSG00000156504	FAM122B	hsa-miR-424-5p	-0.271
ENSG00000203778	FAM229B	hsa-miR-409-3p	-0.271
ENSG00000109466	KLHL2	hsa-miR-93-5p	-0.271
ENSG00000150457	LATS2	hsa-miR-424-5p	-0.271
ENSG00000197879	MYO1C	hsa-miR-142-3p.2	-0.271
ENSG00000122420	PTGFR	hsa-miR-424-5p	-0.271
ENSG00000146587	RBAK	hsa-miR-125b-5p	-0.271
ENSG00000237441	RGL2	hsa-miR-142-3p.2	-0.271
ENSG00000137393	RNF144B	hsa-miR-224-5p	-0.271
ENSG00000101266	CSNK2A1	hsa-let-7b-5p	-0.272
ENSG00000151208	DLG5	hsa-miR-130a-3p	-0.272
ENSG00000007968	E2F2	hsa-let-7b-5p	-0.272
ENSG00000115806	GORASP2	hsa-miR-424-5p	-0.272
ENSG00000048052	HDAC9	hsa-miR-196b-5p	-0.272
ENSG00000155980	KIF5A	hsa-miR-424-5p	-0.272
ENSG00000155858	LSM11	hsa-let-7g-5p	-0.272
ENSG00000181163	NPM1	hsa-miR-93-5p	-0.272
ENSG00000135903	PAX3	hsa-miR-874-3p	-0.272
ENSG00000170248	PDCD6IP	hsa-miR-424-5p	-0.272
ENSG00000127314	RAP1B	hsa-miR-200c-3p	-0.272
ENSG00000042445	RETSAT	hsa-miR-21-5p	-0.272
ENSG00000196914	ARHGEF12	hsa-miR-21-5p	-0.273
ENSG00000092758	COL9A3	hsa-let-7b-5p	-0.273
ENSG00000153071	DAB2	hsa-miR-93-5p	-0.273
ENSG00000167130	DOLPP1	hsa-miR-424-5p	-0.273
ENSG00000144048	DUSP11	hsa-miR-224-5p	-0.273
ENSG00000105722	ERF	hsa-miR-423-5p	-0.273
ENSG00000234545	FAM133B	hsa-miR-424-5p	-0.273
ENSG00000185112	FAM43A	hsa-miR-130a-3p	-0.273
ENSG00000171055	FEZ2	hsa-miR-200c-3p	-0.273
ENSG00000128908	INO80	hsa-miR-423-5p	-0.273
ENSG00000163644	PPM1K	hsa-miR-424-5p	-0.273
ENSG00000185483	ROR1	hsa-miR-505-3p.1	-0.273
ENSG00000110497	AMBRA1	hsa-miR-423-5p	-0.274
ENSG00000065357	DGKA	hsa-miR-200b-3p	-0.274
ENSG00000152102	FAM168B	hsa-miR-24-3p	-0.274
ENSG00000103415	HMOX2	hsa-miR-224-5p	-0.274
ENSG00000128342	LIF	hsa-miR-93-5p	-0.274
ENSG00000047849	MAP4	hsa-miR-424-5p	-0.274
ENSG00000052802	MSMO1	hsa-miR-93-5p	-0.274
ENSG00000007168	PAFAH1B1	hsa-miR-505-3p.1	-0.274
ENSG00000205937	RNPS1	hsa-miR-222-3p	-0.274
ENSG00000156671	SAMD8	hsa-miR-130a-3p	-0.274
ENSG00000265629	AC011897.1	hsa-miR-224-5p	-0.275
ENSG00000115361	ACADL	hsa-miR-142-3p.2	-0.275
ENSG00000171791	BCL2	hsa-miR-424-5p	-0.275
ENSG00000110888	CAPRIN2	hsa-miR-130a-3p	-0.275
ENSG00000036828	CASR	hsa-miR-424-5p	-0.275
ENSG00000147883	CDKN2B	hsa-miR-125b-5p	-0.275
ENSG00000217555	CKLF	hsa-miR-200c-3p	-0.275
ENSG00000172817	CYP7B1	hsa-miR-151a-3p	-0.275
ENSG00000170571	EMB	hsa-let-7g-5p	-0.275
ENSG00000104413	ESRP1	hsa-miR-424-5p	-0.275
ENSG00000173065	FAM222B	hsa-miR-93-5p	-0.275
ENSG00000087338	GMCL1	hsa-miR-93-5p	-0.275
ENSG00000113013	HSPA9	hsa-miR-200c-3p	-0.275
ENSG00000105245	NUMBL	hsa-miR-423-5p	-0.275
ENSG00000070882	OSBPL3	hsa-miR-142-3p.2	-0.275
ENSG00000164329	PAPD4	hsa-miR-130a-3p	-0.275
ENSG00000160613	PCSK7	hsa-miR-125b-5p	-0.275
ENSG00000145284	SCD5	hsa-miR-222-3p	-0.275
ENSG00000151726	ACSL1	hsa-miR-130a-3p	-0.276
ENSG00000169252	ADRB2	hsa-miR-424-5p	-0.276
ENSG00000164252	AGGF1	hsa-miR-125b-5p	-0.276
ENSG00000179841	AKAP5	hsa-miR-222-3p	-0.276
ENSG00000137478	FCHSD2	hsa-miR-424-5p	-0.276
ENSG00000172461	FUT9	hsa-miR-130a-3p	-0.276
ENSG00000153976	HS3ST3A1	hsa-miR-200c-3p	-0.276
ENSG00000130150	MOSPD2	hsa-miR-200b-3p	-0.276
ENSG00000175193	PARL	hsa-miR-24-3p	-0.276
ENSG00000182621	PLCB1	hsa-miR-423-5p	-0.276
ENSG00000100417	PMM1	hsa-miR-424-5p	-0.276
ENSG00000169403	PTAFR	hsa-let-7g-5p	-0.276
ENSG00000125249	RAP2A	hsa-miR-24-3p	-0.276
ENSG00000186106	ANKRD46	hsa-miR-21-5p	-0.277
ENSG00000075790	BCAP29	hsa-let-7b-5p	-0.277
ENSG00000107779	BMPR1A	hsa-miR-424-5p	-0.277
ENSG00000140299	BNIP2	hsa-miR-125b-5p	-0.277
ENSG00000164303	ENPP6	hsa-miR-130a-3p	-0.277
ENSG00000089639	GMIP	hsa-miR-125b-5p	-0.277
ENSG00000128709	HOXD9	hsa-miR-125b-5p	-0.277
ENSG00000186480	INSIG1	hsa-miR-222-3p	-0.277
ENSG00000165588	OTX2	hsa-miR-130a-3p	-0.277
ENSG00000169116	PARM1	hsa-miR-125b-5p	-0.277
ENSG00000119707	RBM25	hsa-miR-130a-3p	-0.277
ENSG00000197586	ENTPD6	hsa-miR-24-3p	-0.278
ENSG00000099337	KCNK6	hsa-miR-24-3p	-0.278
ENSG00000115365	LANCL1	hsa-miR-21-5p	-0.278
ENSG00000143995	MEIS1	hsa-miR-505-3p.1	-0.278
ENSG00000172548	NIPAL4	hsa-let-7g-5p	-0.278
ENSG00000182500	ORAI1	hsa-miR-93-5p	-0.278
ENSG00000137055	PLAA	hsa-miR-130a-3p	-0.278
ENSG00000101695	RNF125	hsa-miR-424-5p	-0.278
ENSG00000013561	RNF14	hsa-miR-424-5p	-0.278
ENSG00000122545	SEPT07	hsa-miR-196b-5p	-0.278
ENSG00000269529	AC140061.12	hsa-let-7g-5p	-0.279
ENSG00000117020	AKT3	hsa-miR-151a-3p	-0.279
ENSG00000111642	CHD4	hsa-let-7g-5p	-0.279
ENSG00000103319	EEF2K	hsa-miR-196b-5p	-0.279
ENSG00000073910	FRY	hsa-miR-424-5p	-0.279
ENSG00000103365	GGA2	hsa-miR-222-3p	-0.279
ENSG00000166006	KCNC2	hsa-let-7b-5p	-0.279
ENSG00000121210	KIAA0922	hsa-miR-93-5p	-0.279
ENSG00000164830	OXR1	hsa-miR-93-5p	-0.279
ENSG00000150867	PIP4K2A	hsa-miR-93-5p	-0.279
ENSG00000011485	PPP5C	hsa-miR-874-3p	-0.279
ENSG00000143363	PRUNE	hsa-miR-222-3p	-0.279
ENSG00000105514	RAB3D	hsa-miR-142-3p.1	-0.279
ENSG00000198363	ASPH	hsa-miR-142-3p.2	-0.28
ENSG00000162368	CMPK1	hsa-miR-93-5p	-0.28
ENSG00000204291	COL15A1	hsa-let-7b-5p	-0.28
ENSG00000134871	COL4A2	hsa-let-7g-5p	-0.28
ENSG00000122741	DCAF10	hsa-miR-874-3p	-0.28
ENSG00000164330	EBF1	hsa-miR-196b-5p	-0.28
ENSG00000157554	ERG	hsa-miR-21-5p	-0.28
ENSG00000133393	FOPNL	hsa-let-7g-5p	-0.28
ENSG00000141098	GFOD2	hsa-miR-125b-5p	-0.28
ENSG00000090581	GNPTG	hsa-miR-130a-3p	-0.28
ENSG00000147138	GPR174	hsa-miR-424-5p	-0.28
ENSG00000118263	KLF7	hsa-miR-130a-3p	-0.28
ENSG00000153714	LURAP1L	hsa-miR-125b-5p	-0.28
ENSG00000133800	LYVE1	hsa-let-7g-5p	-0.28
ENSG00000106443	PHF14	hsa-miR-130a-3p	-0.28
ENSG00000164236	ANKRD33B	hsa-miR-125b-5p	-0.281
ENSG00000156273	BACH1	hsa-miR-196b-5p	-0.281
ENSG00000105327	BBC3	hsa-miR-24-3p	-0.281
ENSG00000142273	CBLC	hsa-miR-424-5p	-0.281
ENSG00000140403	DNAJA4	hsa-miR-505-3p.1	-0.281
ENSG00000120875	DUSP4	hsa-let-7b-5p	-0.281
ENSG00000135766	EGLN1	hsa-miR-424-5p	-0.281
ENSG00000082805	ERC1	hsa-miR-142-3p.1	-0.281
ENSG00000143614	GATAD2B	hsa-miR-21-5p	-0.281
ENSG00000170837	GPR27	hsa-miR-200b-3p	-0.281
ENSG00000130956	HABP4	hsa-miR-93-5p	-0.281
ENSG00000115008	IL1A	hsa-miR-142-3p.2	-0.281
ENSG00000175221	MED16	hsa-miR-423-5p	-0.281
ENSG00000133997	MED6	hsa-let-7b-5p	-0.281
ENSG00000197614	MFAP5	hsa-miR-200b-3p	-0.281
ENSG00000152954	NRSN1	hsa-miR-93-5p	-0.281
ENSG00000007372	PAX6	hsa-miR-130a-3p	-0.281
ENSG00000180628	PCGF5	hsa-miR-130a-3p	-0.281
ENSG00000146112	PPP1R18	hsa-miR-200b-3p	-0.281
ENSG00000172794	RAB37	hsa-miR-24-3p	-0.281
ENSG00000267534	S1PR2	hsa-miR-130a-3p	-0.281
ENSG00000150967	ABCB9	hsa-miR-24-3p	-0.282
ENSG00000170017	ALCAM	hsa-miR-142-3p.2	-0.282
ENSG00000066777	ARFGEF1	hsa-miR-196b-5p	-0.282
ENSG00000156802	ATAD2	hsa-miR-93-5p	-0.282
ENSG00000174437	ATP2A2	hsa-miR-151a-3p	-0.282
ENSG00000105810	CDK6	hsa-miR-191-5p	-0.282
ENSG00000109089	CDR2L	hsa-miR-125b-5p	-0.282
ENSG00000078401	EDN1	hsa-miR-130a-3p	-0.282
ENSG00000166923	GREM1	hsa-miR-142-3p.2	-0.282
ENSG00000151151	IPMK	hsa-miR-142-3p.1	-0.282
ENSG00000005483	KMT2E	hsa-let-7b-5p	-0.282
ENSG00000162456	KNCN	hsa-miR-125b-5p	-0.282
ENSG00000069956	MAPK6	hsa-miR-130a-3p	-0.282
ENSG00000188613	NANOS1	hsa-miR-93-5p	-0.282
ENSG00000181965	NEUROG1	hsa-miR-93-5p	-0.282
ENSG00000153234	NR4A2	hsa-miR-93-5p	-0.282
ENSG00000054690	PLEKHH1	hsa-let-7b-5p	-0.282
ENSG00000165105	RASEF	hsa-miR-424-5p	-0.282
ENSG00000111783	RFX4	hsa-miR-505-3p.1	-0.282
ENSG00000135622	SEMA4F	hsa-miR-125b-5p	-0.282
ENSG00000166025	AMOTL1	hsa-miR-424-5p	-0.283
ENSG00000183475	ASB7	hsa-miR-142-3p.1	-0.283
ENSG00000150776	C11orf57	hsa-miR-130a-3p	-0.283
ENSG00000175161	CADM2	hsa-let-7b-5p	-0.283
ENSG00000134371	CDC73	hsa-miR-200b-3p	-0.283
ENSG00000171793	CTPS1	hsa-let-7g-5p	-0.283
ENSG00000109458	GAB1	hsa-miR-93-5p	-0.283
ENSG00000172209	GPR22	hsa-miR-222-3p	-0.283
ENSG00000169429	IL8	hsa-miR-505-3p.2	-0.283
ENSG00000059728	MXD1	hsa-miR-130a-3p	-0.283
ENSG00000162231	NXF1	hsa-miR-125b-5p	-0.283
ENSG00000100564	PIGH	hsa-miR-93-5p	-0.283
ENSG00000090975	PITPNM2	hsa-miR-191-5p	-0.283
ENSG00000160199	PKNOX1	hsa-miR-151a-3p	-0.283
ENSG00000188647	PTAR1	hsa-miR-125b-5p	-0.283
ENSG00000119778	ATAD2B	hsa-miR-222-3p	-0.284
ENSG00000055813	CCDC85A	hsa-miR-130a-3p	-0.284
ENSG00000099804	CDC34	hsa-miR-196b-5p	-0.284
ENSG00000059758	CDK17	hsa-miR-200c-3p	-0.284
ENSG00000133884	DPF2	hsa-miR-125b-5p	-0.284
ENSG00000134046	MBD2	hsa-miR-224-5p	-0.284
ENSG00000099953	MMP11	hsa-let-7g-5p	-0.284
ENSG00000164985	PSIP1	hsa-miR-200b-3p	-0.284
ENSG00000058335	RASGRF1	hsa-miR-125b-5p	-0.284
ENSG00000067560	RHOA	hsa-miR-200b-3p	-0.284
ENSG00000143153	ATP1B1	hsa-miR-222-3p	-0.285
ENSG00000205086	C2orf91	hsa-miR-222-3p	-0.285
ENSG00000160325	CACFD1	hsa-let-7g-5p	-0.285
ENSG00000145075	CCDC39	hsa-miR-196b-5p	-0.285
ENSG00000177575	CD163	hsa-miR-424-5p	-0.285
ENSG00000074054	CLASP1	hsa-miR-200c-3p	-0.285
ENSG00000080845	DLGAP4	hsa-let-7g-5p	-0.285
ENSG00000167196	FBXO22	hsa-miR-200c-3p	-0.285
ENSG00000138757	G3BP2	hsa-miR-130a-3p	-0.285
ENSG00000176055	MBLAC2	hsa-miR-21-5p	-0.285
ENSG00000123572	NRK	hsa-let-7g-5p	-0.285
ENSG00000185652	NTF3	hsa-miR-200c-3p	-0.285
ENSG00000173846	PLK3	hsa-miR-24-3p	-0.285
ENSG00000078304	PPP2R5C	hsa-miR-125b-5p	-0.285
ENSG00000100239	PPP6R2	hsa-miR-130a-3p	-0.285
ENSG00000121039	RDH10	hsa-miR-200b-3p	-0.285
ENSG00000123091	RNF11	hsa-miR-130a-3p	-0.285
ENSG00000085415	SEH1L	hsa-miR-424-5p	-0.285
ENSG00000138443	ABI2	hsa-miR-200b-3p	-0.286
ENSG00000174574	AKIRIN1	hsa-miR-424-5p	-0.286
ENSG00000112182	BACH2	hsa-miR-130a-3p	-0.286
ENSG00000118200	CAMSAP2	hsa-miR-130a-3p	-0.286
ENSG00000117036	ETV3	hsa-let-7b-5p	-0.286
ENSG00000131914	LIN28A	hsa-miR-196b-5p	-0.286
ENSG00000187123	LYPD6	hsa-miR-125b-5p	-0.286
ENSG00000087303	NID2	hsa-let-7b-5p	-0.286
ENSG00000105819	PMPCB	hsa-miR-200c-3p	-0.286
ENSG00000169855	ROBO1	hsa-let-7b-5p	-0.286
ENSG00000198794	SCAMP5	hsa-miR-24-3p	-0.286
ENSG00000101280	ANGPT4	hsa-miR-24-3p	-0.287
ENSG00000136938	ANP32B	hsa-miR-200b-3p	-0.287
ENSG00000155640	C10orf12	hsa-miR-21-5p	-0.287
ENSG00000158246	FAM46B	hsa-miR-130a-3p	-0.287
ENSG00000102678	FGF9	hsa-miR-424-5p	-0.287
ENSG00000169860	P2RY1	hsa-miR-142-3p.1	-0.287
ENSG00000100731	PCNX	hsa-miR-130a-3p	-0.287
ENSG00000118454	ANKRD13C	hsa-miR-130a-3p	-0.288
ENSG00000162772	ATF3	hsa-miR-874-3p	-0.288
ENSG00000174684	B3GNT1	hsa-miR-24-3p	-0.288
ENSG00000126453	BCL2L12	hsa-miR-125b-5p	-0.288
ENSG00000157895	C12orf43	hsa-miR-24-3p	-0.288
ENSG00000111276	CDKN1B	hsa-miR-200b-3p	-0.288
ENSG00000175264	CHST1	hsa-miR-130a-3p	-0.288
ENSG00000107105	ELAVL2	hsa-miR-200b-3p	-0.288
ENSG00000073712	FERMT2	hsa-miR-130a-3p	-0.288
ENSG00000233404	FLJ20373	hsa-miR-200c-3p	-0.288
ENSG00000141449	GREB1L	hsa-miR-125b-5p	-0.288
ENSG00000162434	JAK1	hsa-miR-93-5p	-0.288
ENSG00000183722	LHFP	hsa-miR-200b-3p	-0.288
ENSG00000105983	LMBR1	hsa-miR-222-3p	-0.288
ENSG00000151690	MFSD6	hsa-miR-130a-3p	-0.288
ENSG00000103034	NDRG4	hsa-miR-24-3p	-0.288
ENSG00000164100	NDST3	hsa-miR-222-3p	-0.288
ENSG00000171208	NETO2	hsa-miR-93-5p	-0.288
ENSG00000185269	NOTUM	hsa-miR-224-5p	-0.288
ENSG00000165650	PDZD8	hsa-let-7g-5p	-0.288
ENSG00000078043	PIAS2	hsa-miR-424-5p	-0.288
ENSG00000119986	AVPI1	hsa-miR-142-3p.2	-0.289
ENSG00000162885	B3GALNT2	hsa-miR-125b-5p	-0.289
ENSG00000164442	CITED2	hsa-miR-200c-3p	-0.289
ENSG00000142871	CYR61	hsa-miR-222-3p	-0.289
ENSG00000100592	DAAM1	hsa-miR-130a-3p	-0.289
ENSG00000122877	EGR2	hsa-miR-93-5p	-0.289
ENSG00000148672	GLUD1	hsa-miR-424-5p	-0.289
ENSG00000077585	GPR137B	hsa-miR-93-5p	-0.289
ENSG00000092199	HNRNPC	hsa-miR-142-3p.1	-0.289
ENSG00000249853	HS3ST5	hsa-miR-93-5p	-0.289
ENSG00000102445	KIAA0226L	hsa-miR-424-5p	-0.289
ENSG00000144791	LIMD1	hsa-let-7g-5p	-0.289
ENSG00000135953	MFSD9	hsa-miR-93-5p	-0.289
ENSG00000108292	MLLT6	hsa-miR-130a-3p	-0.289
ENSG00000066382	MPPED2	hsa-miR-130a-3p	-0.289
ENSG00000087111	PIGS	hsa-miR-24-3p	-0.289
ENSG00000123739	PLA2G12A	hsa-miR-409-3p	-0.289
ENSG00000167183	PRR15L	hsa-miR-424-5p	-0.289
ENSG00000144566	RAB5A	hsa-miR-130a-3p	-0.289
ENSG00000134884	ARGLU1	hsa-miR-200c-3p	-0.29
ENSG00000228696	ARL17B	hsa-miR-151a-3p	-0.29
ENSG00000097046	CDC7	hsa-miR-142-3p.2	-0.29
ENSG00000183662	FAM19A1	hsa-miR-93-5p	-0.29
ENSG00000010295	IFFO1	hsa-miR-125b-5p	-0.29
ENSG00000173391	OLR1	hsa-let-7g-5p	-0.29
ENSG00000197430	OPALIN	hsa-miR-125b-5p	-0.29
ENSG00000143867	OSR1	hsa-miR-21-5p	-0.29
ENSG00000049449	RCN1	hsa-let-7g-5p	-0.29
ENSG00000018189	RUFY3	hsa-miR-196b-5p	-0.29
ENSG00000034053	APBA2	hsa-miR-224-5p	-0.291
ENSG00000185344	ATP6V0A2	hsa-miR-24-3p	-0.291
ENSG00000146476	C6orf211	hsa-let-7b-5p	-0.291
[truncated: 1,282 more rows]
